# Supplementary material for: Transcriptomic analysis of Clostridium thermocellum ATCC 27405 cellulose fermentation
Source: BMC Microbiol. 2011 Jun 14;11:134. doi: 10.1186/1471-2180-11-134 (PMC3130646; doi:10.1186/1471-2180-11-134)
Supplement: Additional file 2 — Functionally annotated genes differentially expressed during cellulose fermentation. Microarray expression data for functionally annotated genes differentially expressed in time-course analysis of transcript level changes during Avicel® fermentation by Clostridium thermocellum ATCC 27405. [file 1471-2180-11-134-S2.XLS]

## Sheet: Additional file 2
						Log2 (Array Signal Intensity)						Log2 (Array Signal Intensity)
Cluster	Finished Genome Loci	Draft Assembly Loci	COG	Gene_Name	ORF Annotation	Mean Phase 6h	Mean Phase 8h	Mean Phase 10h	Mean Phase 12h	Mean Phase 14h	Mean Phase 16h	Diff of Phase = (8h) - (6h)	Diff of Phase = (10h) - (6h)	Diff of Phase = (12h) - (6h)	Diff of Phase = (14h) - (6h)	Diff of Phase = (16h) - (6h)	-log10(p-value) for Diff of Phase = (8h) - (6h)	-log10(p-value) for Diff of Phase = (10h) - (6h)	-log10(p-value) for Diff of Phase = (12h) - (6h)	-log10(p-value) for Diff of Phase = (14h) - (6h)	-log10(p-value) for Diff of Phase = (16h) - (6h)	Sig Index for Diff of Phase = (8h) - (6h)	Sig Index for Diff of Phase = (10h) - (6h)	Sig Index for Diff of Phase = (12h) - (6h)	Sig Index for Diff of Phase = (14h) - (6h)	Sig Index for Diff of Phase = (16h) - (6h)	Sum Sig Index for Diffs	Avg Sig Index for Diffs
1	Cthe2796	252_G2965	C		pyruvate flavodoxin/ferredoxin oxidoreductase-like	-0.2297	-0.27927	0.114464	1.01338	0.76861	0.92199	-0.04957	0.344162	1.24308	0.998307	1.15169	0.138242	1.71224	10.1195	7.78933	9.26504	0	0	1	1	1	3	0.6
1	Cthe1257	256_G3593	E		Carbohydrate-binding, CenC-like	0.45595	0.78697	1.12809	2.08578	2.03786	1.44283	0.33102	0.672142	1.62983	1.58191	0.986882	1.33248	3.7952	11.7887	11.4196	6.48007	0	1	1	1	1	4	0.8
1	Cthe1170	234_G1740	E		Dihydrodipicolinate reductase	-0.88867	-0.51843	-0.25701	-0.15943	-0.10653	-0.04012	0.370244	0.63166	0.729243	0.782144	0.84855	1.29546	2.85666	3.52979	3.90828	4.3936	0	1	1	1	1	4	0.8
1	Cthe1472	199_G662	G		Carbohydrate binding family 11	-0.67722	-0.73288	-0.6163	0.064357	0.662646	0.546642	-0.05565	0.060928	0.74158	1.33987	1.22387	0.118214	0.130814	3.65761	8.17535	7.29768	0	0	1	1	1	3	0.6
1	Cthe2972	246_G2454	G		glycoside hydrolase, family 11	-0.76304	-0.95983	-0.00787	0.319204	0.612902	0.763108	-0.19679	0.755174	1.08225	1.37594	1.52615	0.551674	3.82594	6.32182	8.57775	9.69605	0	1	1	1	1	4	0.8
1	Cthe2809	244_G2301	G		glycoside hydrolase, family 16	-0.2732	-0.26404	0.651331	1.39571	1.18416	0.428803	0.009158	0.924529	1.66891	1.45735	0.702001	0.019868	5.87812	11.9887	10.3474	3.99667	0	1	1	1	1	4	0.8
1	Cthe0032	253_G3074	G		glycoside hydrolase, family 26	-0.55266	-0.52137	0.613786	0.932954	1.05875	0.765499	0.0313	1.16645	1.48562	1.61141	1.31816	0.071865	7.9874	10.6168	11.5989	9.25966	0	1	1	1	1	4	0.8
1	Cthe2811	244_G2304	G		glycoside hydrolase, family 26	0.406439	0.438811	0.675397	0.998532	1.66624	1.61957	0.032373	0.268958	0.592093	1.25981	1.21314	0.076148	1.0109	3.22838	8.98796	8.58993	0	0	1	1	1	3	0.6
1	Cthe1256	256_G3594	G		glycoside hydrolase, family 3-like	-0.4844	0.398136	0.949052	1.37634	1.65493	1.47422	0.88254	1.43346	1.86075	2.13934	1.95863	4.33597	8.29047	11.2061	12.9657	11.8377	1	1	1	1	1	5	1
1	Cthe2807	244_G2299	G		glycoside hydrolase, family 5	-0.30211	-0.20966	0.340949	1.01167	1.58073	1.14634	0.092456	0.643061	1.31378	1.88284	1.44845	0.200024	2.7687	7.52669	11.467	8.49475	0	1	1	1	1	4	0.8
1	Cthe2872	235_G1813	G		glycoside hydrolase, family 5	1.41372	1.49837	1.62015	1.96676	2.42737	2.3295	0.084649	0.206426	0.553043	1.01365	0.915777	0.322403	1.06026	4.50371	9.87519	8.76573	0	0	1	1	1	3	0.6
1	Cthe2649	255_G3455	G		HpcH/HpaI aldolase	-1.33959	-0.91323	-0.81186	0.204621	0.442552	0.132743	0.426357	0.527728	1.54421	1.78214	1.47233	1.27362	1.74236	7.99097	9.4944	7.52781	0	0	1	1	1	3	0.6
1	Cthe1253	256_G3597	G		phosphoenolpyruvate synthase	-1.00181	-1.07043	-0.68943	0.109912	-0.18132	-0.06222	-0.06862	0.312371	1.11172	0.820489	0.939588	0.206886	1.53967	9.15272	6.24315	7.44726	0	0	1	1	1	3	0.6
1	Cthe1956	229_G1513	G		Tagatose-6-phosphate kinase	0.330075	0.631943	0.835058	1.34527	1.4836	1.75803	0.301868	0.504983	1.0152	1.15353	1.42795	1.47785	3.16984	8.2675	9.62787	12.1742	0	1	1	1	1	4	0.8
1	Cthe0828	242_G2207	H, I	dxs	deoxyxylulose-5-phosphate synthase	0.323424	0.532105	0.896662	1.66558	1.05038	0.94979	0.208681	0.573238	1.34215	0.726956	0.626365	0.911803	4.00969	11.8257	5.60113	4.55177	0	1	1	1	1	4	0.8
1	Cthe2685	196_G606	J		putative TIM-barrel protein, nifR3 family	0.498525	0.87122	0.930195	1.25581	1.68814	1.9331	0.372696	0.431671	0.757289	1.18962	1.43457	1.31464	1.63104	3.74837	6.99931	8.83796	0	0	1	1	1	3	0.6
1	Cthe1794	245_G2428	J		translation elongation factor G	-0.5295	-0.54715	0.104832	0.474297	0.048923	0.36778	-0.01765	0.634328	1.00379	0.57842	0.897276	0.048221	4.60609	8.45856	4.03719	7.35568	0	1	1	1	1	4	0.8
1	Cthe1745	113_G5	K		helix-turn-helix motif	-0.59857	-0.24254	-0.03681	0.031259	0.219755	0.512202	0.35603	0.561762	0.629828	0.818324	1.11077	1.22729	2.40676	2.8526	4.1831	6.38561	0	1	1	1	1	4	0.8
1	Cthe0620	247_G2564	K		iron dependent repressor	0.841272	1.25921	1.65903	1.97276	1.92913	1.72682	0.417939	0.817758	1.13149	1.08785	0.885553	3.23141	8.12616	11.7913	11.3062	8.95022	1	1	1	1	1	5	1
1	Cthe3145	243_G2284	K		Penicillinase repressor	-0.07635	0.520299	0.743688	1.09699	0.739485	0.412054	0.596645	0.820034	1.17333	0.81583	0.488399	4.79825	7.35753	11.2284	7.30948	3.60036	1	1	1	1	1	5	1
1	Cthe1697	238_G1999	K		regulatory protein, ArsR	0.547825	0.779007	1.00203	0.998169	1.68294	1.86	0.231182	0.454203	0.450344	1.13512	1.31218	0.761519	2.02085	1.99536	7.43095	8.8849	0	1	0	1	1	3	0.6
1	Cthe2992	246_G2489	K		sigma-70 region 2	0.344896	0.597407	1.13886	1.45439	1.84106	1.50443	0.252511	0.793968	1.10949	1.49616	1.15954	0.648214	3.40904	5.49111	8.11426	5.83133	0	1	1	1	1	4	0.8
1	Cthe0403	241_G2158	K		sigma-70 region 2	-0.98149	-1.04797	-0.74839	-0.16936	-0.25428	0.252059	-0.06648	0.233097	0.812131	0.727204	1.23355	0.162444	0.78554	4.83331	4.13102	8.38841	0	0	1	1	1	3	0.6
1	Cthe1809	245_G2417	K		Sigma-70, region 4 type 2	-0.08206	-0.36665	0.074567	0.853796	1.36691	0.307877	-0.28459	0.156626	0.935855	1.44896	0.389937	1.18946	0.520199	6.65171	11.2386	1.88902	0	0	1	1	0	2	0.4
1	Cthe2940	220_G1170	K		transcription factor CarD	1.3842	2.24097	2.63514	2.4931	2.72024	2.345	0.856771	1.25094	1.1089	1.33604	0.9608	5.56025	9.03349	7.79889	9.75637	6.4862	1	1	1	1	1	5	1
1	Cthe2174	251_G2864	K	rho	transcription termination factor Rho	0.723309	0.792398	1.21994	1.59328	1.84607	1.86001	0.069088	0.496633	0.869971	1.12276	1.1367	0.131774	1.69274	3.87918	5.56013	5.65461	0	0	1	1	1	3	0.6
1	Cthe1057	252_G3034	K, T		PspC	0.494996	0.797973	1.14246	2.16448	1.73458	1.87218	0.302977	0.647465	1.66948	1.23959	1.37718	0.641895	1.90186	7.34113	4.92468	5.69514	0	0	1	1	1	3	0.6
1	Cthe3202	240_G2136	L		CRISPR-associated protein, Csh2 family	-0.46377	-0.17535	0.276416	0.5128	0.651477	0.774638	0.288422	0.74019	0.976575	1.11525	1.23841	0.959764	3.8297	5.66122	6.75878	7.72851	0	1	1	1	1	4	0.8
1	Cthe2470	201_G692	L	dam	DNA adenine methylase	-0.32758	-0.22039	-0.2331	0.556206	0.61509	0.498596	0.107195	0.094485	0.88379	0.942674	0.82618	0.194162	0.167738	3.42738	3.76561	3.10391	0	0	1	1	1	3	0.6
1	Cthe0676	232_G1637	L		tyrosine recombinase XerD	-0.48716	0.159661	0.035206	0.382956	0.565383	0.560274	0.646817	0.522362	0.870112	1.05254	1.04743	3.72451	2.71932	5.66303	7.28246	7.23728	1	1	1	1	1	5	1
1	Cthe2640	255_G3463	M		UDP-N-acetylglucosamine 2-epimerase	-0.87276	-0.20083	0.071922	-0.14079	-0.05035	1.48799	0.671924	0.944679	0.731963	0.822408	2.36075	1.95851	3.24796	2.22456	2.64572	10.8563	0	1	1	1	1	4	0.8
1	Cthe2663	255_G3435	N, T		chemotaxis sensory transducer	-1.47347	-1.18094	-0.88735	-0.57606	-0.46485	-0.04915	0.292539	0.586128	0.897417	1.00862	1.42432	0.829288	2.27975	4.26417	5.02989	7.94205	0	1	1	1	1	4	0.8
1	Cthe0878	204_G763	N, T		CheW-like protein	0.73679	1.50503	1.45865	2.05592	1.93999	1.78128	0.76824	0.721861	1.31913	1.2032	1.04449	5.2267	4.79159	10.3438	9.30644	7.8407	1	1	1	1	1	5	1
1	Cthe0490	238_G1978	N, T		CheW-like protein	0.063859	0.187158	0.459745	0.683583	1.00976	0.873746	0.123298	0.395886	0.619723	0.945897	0.809887	0.490704	2.58191	4.95297	8.61889	7.10051	0	1	1	1	1	4	0.8
1	Cthe0080	253_G3056	N, T		CheW-like protein	-0.64688	-0.14014	-0.01874	0.362418	1.64935	1.55825	0.506733	0.62814	1.0093	2.29623	2.20512	1.78706	2.45974	4.90821	13.2835	12.7537	0	1	1	1	1	4	0.8
1	Cthe0401	241_G2156	N, T		histidine kinase, HAMP region	-0.11677	0.137558	0.859451	2.01013	1.98569	1.85219	0.254323	0.976217	2.1269	2.10246	1.96895	0.902009	6.31772	15.2093	15.048	14.1455	0	1	1	1	1	4	0.8
1	Cthe1102	252_G2994	N, U		Fimbrial assembly	1.11761	1.86131	2.25589	2.03789	1.93615	1.82281	0.743703	1.13829	0.920284	0.81854	0.705202	4.72696	8.30513	6.33002	5.4025	4.38379	1	1	1	1	1	5	1
1	Cthe1105	252_G2991	N, U		type II secretion system protein	0.754313	1.33342	2.00031	2.33263	2.44017	2.20752	0.579102	1.246	1.57831	1.68586	1.4532	2.93716	8.43361	11.0795	11.8902	10.1072	1	1	1	1	1	5	1
1	Cthe0184	256_G3703	N, U	pilM	type IV pilus assembly protein PilM	1.24047	1.82978	1.77822	2.17889	2.35131	2.48884	0.589312	0.537754	0.938424	1.11084	1.24837	4.60517	4.04051	8.52179	10.3775	11.7854	1	1	1	1	1	5	1
1	Cthe2686	196_G607	N, U	pilM	type IV pilus assembly protein PilM	0.711104	1.20263	1.30443	1.81211	1.71179	1.82366	0.491531	0.593322	1.101	1.00068	1.11255	4.39664	5.71594	12.0763	10.9014	12.2084	1	1	1	1	1	5	1
1	Cthe3014	223_G1266	O		hydrogenase formation HypD protein	0.711585	1.26565	0.681048	1.44328	2.14953	1.97495	0.554066	-0.03054	0.731697	1.43794	1.26337	2.30761	0.060281	3.48284	8.6942	7.40679	1	0	1	1	1	4	0.8
1	Cthe0619	247_G2505	P		FeoA	0.254359	-0.02808	0.840293	1.13877	1.93831	1.46525	-0.28244	0.585934	0.884407	1.68395	1.21089	0.989857	2.8936	5.23901	11.6046	7.9263	0	1	1	1	1	4	0.8
1	Cthe0219	256_G3641	R		5-nitroimidazole antibiotic resistance protein	-0.39801	-0.00413	0.329723	0.576552	0.342091	0.337978	0.393882	0.727733	0.974562	0.740101	0.735988	2.07991	5.09663	7.51952	5.21729	5.17713	1	1	1	1	1	5	1
1	Cthe3133	243_G2278	R		alpha/beta hydrolase fold	0.168931	0.467156	1.00012	1.28402	1.5685	1.06878	0.298224	0.831185	1.11509	1.39957	0.899845	1.76175	7.58942	10.7485	13.621	8.3752	0	1	1	1	1	4	0.8
1	Cthe3079	226_G1369	R		cellulosome anchoring protein, cohesin region	1.00245	1.23295	1.80091	1.8618	1.93426	2.09771	0.2305	0.79846	0.859352	0.931805	1.09525	0.960805	5.84536	6.44908	7.16626	8.76075	0	1	1	1	1	4	0.8
1	Cthe0603	247_G2547	R		GCN5-related N-acetyltransferase	0.267322	0.613998	0.975713	0.884585	1.48325	1.69375	0.346676	0.708391	0.617263	1.21593	1.42642	2.30859	6.42721	5.33562	12.196	14.2995	1	1	1	1	1	5	1
1	Cthe2656	255_G3428	R	mazG	MazG family protein	0.00245	0.459024	0.55279	1.1779	1.16842	0.891268	0.456574	0.550341	1.17545	1.16597	0.888818	2.0425	2.69701	7.78447	7.70584	5.38721	1	1	1	1	1	5	1
1	Cthe1309	256_G3802	R		Radical SAM	-1.12934	-0.50655	0.368135	1.36705	1.20302	1.24392	0.622798	1.49748	2.49639	2.33237	2.37326	3.06123	9.93881	16.6043	15.6325	15.879	1	1	1	1	1	5	1
1	Cthe1517	212_G983	R		type I phosphodiesterase/nucleotide pyrophosphatase	-0.50633	0.000188	-0.53717	0.192669	0.687992	0.305951	0.506522	-0.03084	0.699003	1.19433	0.812285	1.74629	0.054909	2.81897	6.05653	3.51732	0	0	1	1	1	3	0.6
1	Cthe0729	208_G895	S		cellulosome enzyme, dockerin type I	-0.1183	-0.23272	0.109609	1.10099	0.876777	0.528102	-0.11441	0.227913	1.21929	0.99508	0.646406	0.301547	0.73947	8.05653	6.20246	3.37542	0	0	1	1	1	3	0.6
1	Cthe1089	252_G3009	S		Stage V sporulation protein S	1.43313	2.08322	2.51887	2.2674	2.82179	2.82333	0.650086	1.08574	0.834263	1.38865	1.39019	4.10667	8.18896	5.82225	10.9064	10.9197	1	1	1	1	1	5	1
1	Cthe1643	233_G1680	S		Uncharacterized phage-associated protein-like	-1.18642	-1.35037	-0.46827	0.53765	0.884776	0.774494	-0.16395	0.718146	1.72407	2.07119	1.96091	0.309796	2.39184	8.14204	10.1174	9.50064	0	1	1	1	1	4	0.8
1	Cthe2944	220_G1174	T		ATP-binding region, ATPase-like	-1.19652	-0.91518	-0.63305	0.146789	0.019525	-0.10343	0.281345	0.563468	1.34331	1.21605	1.09309	1.31602	3.67423	11.3044	10.1253	8.94461	0	1	1	1	1	4	0.8
1	Cthe0511	250_G2757	T		ATP-binding region, ATPase-like	-0.23214	-0.0534	0.165425	0.649889	1.18925	1.12009	0.178747	0.397568	0.882032	1.42139	1.35224	0.735337	2.34071	7.2403	12.5592	11.9255	0	1	1	1	1	4	0.8
1	Cthe0273	256_G3634	T	hdig	diguanylate cyclase	0.363673	1.07744	2.08362	2.08294	2.02505	1.65617	0.713772	1.71995	1.71927	1.66138	1.2925	2.72809	9.10154	9.09727	8.73289	6.35451	1	1	1	1	1	5	1
1	Cthe1285	256_G3572	T		metal-dependent phosphohydrolase, HD subdomain	-1.11554	-0.48627	-0.31949	0.162654	0.412815	0.519191	0.629268	0.796044	1.27819	1.52835	1.63473	3.40444	4.77571	8.87867	10.8986	11.7195	1	1	1	1	1	5	1
1	Cthe0891	222_G1220	T		response regulator receiver	-0.07146	0.876705	0.847013	1.0975	0.885116	0.662101	0.948169	0.918476	1.16896	0.956579	0.733564	4.21842	4.02984	5.65536	4.27212	2.89971	1	1	1	1	1	5	1
1	Cthe3089	226_G1378	T		UspA	0.105781	0.60236	1.07425	1.56082	2.32171	2.26837	0.496579	0.968467	1.45504	2.21593	2.1626	1.48775	3.99206	6.98955	11.5024	11.2045	0	1	1	1	1	4	0.8
1	Cthe0534	250_G2768	V		ABC-type bacteriocin transporter	-1.21952	-1.13333	-0.46247	-0.0445	-0.10659	-0.01635	0.08619	0.757043	1.17502	1.11292	1.20316	0.17444	3.28489	6.11773	5.68533	6.31395	0	1	1	1	1	4	0.8
1	Cthe0246	214_G1006			Carbohydrate binding family 6	-0.67778	-0.25108	0.834443	1.17524	1.37469	0.761817	0.426703	1.51223	1.85302	2.05247	1.4396	1.86271	10.559	13.0911	14.4628	9.98922	0	1	1	1	1	4	0.8
1	Cthe3132	243_G2277			cellulosome enzyme, dockerin type I	-0.53998	-0.34329	0.107754	0.817735	0.961976	0.949937	0.196689	0.647737	1.35772	1.50196	1.48992	0.982158	5.57296	13.4133	14.7817	14.6706	0	1	1	1	1	4	0.8
1	Cthe1258	256_G3592			copper amine oxidase-like	0.0778	0.208562	0.53795	1.2226	2.22964	2.091	0.130763	0.46015	1.1448	2.15184	2.0132	0.337577	1.91413	7.05104	14.328	13.4312	0	0	1	1	1	3	0.6
1	Cthe3203	240_G2137			CRISPR-associated protein Cas5, Hmari subtype	-0.66744	-0.30203	0.469955	0.576526	0.336283	0.739245	0.365414	1.1374	1.24397	1.00372	1.40669	1.19124	6.19394	6.96794	5.22509	8.13919	0	1	1	1	1	4	0.8
1	Cthe3201	240_G2135			CRISPR-associated protein, Csh1 family	-1.40673	-0.93029	-0.47743	-0.24965	0.115383	0.433496	0.476448	0.929302	1.15708	1.52212	1.84023	1.76574	4.71187	6.36298	8.98866	11.1559	0	1	1	1	1	4	0.8
1	Cthe2456	215_G1029			nuclease	0.49566	0.966859	1.51747	1.52964	2.04239	1.70708	0.471199	1.02181	1.03398	1.54673	1.21142	3.19307	9.1118	9.24002	14.2004	11.0579	1	1	1	1	1	5	1
1	Cthe2349	166_G218			small, acid-soluble spore proteins, alpha/be	0.748484	1.63019	1.47065	0.971078	1.81094	1.68174	0.881703	0.722164	0.222594	1.06246	0.933253	4.03989	3.01756	0.556065	5.25884	4.38277	1	1	0	1	1	4	0.8
1	Cthe0733	208_G882			type IV pilus assembly PilZ	0.447883	0.948054	1.41022	2.25357	2.43852	2.1588	0.500171	0.962333	1.80569	1.99063	1.71091	3.08001	7.64121	15.1752	16.5613	14.4292	1	1	1	1	1	5	1
1	Cthe0888	222_G1250			type IV pilus assembly PilZ	-0.2679	-0.11586	0.30537	0.502981	0.602288	1.03037	0.152043	0.573275	0.770886	0.870193	1.29828	0.524082	3.52448	5.37396	6.33142	10.3525	0	1	1	1	1	4	0.8
1	Cthe1065	252_G3027			type IV pilus assembly PilZ	0.850518	0.964475	1.43169	2.02645	2.28455	2.06894	0.113957	0.581172	1.17594	1.43403	1.21843	0.302298	2.91114	7.75937	9.84687	8.10955	0	1	1	1	1	4	0.8
2	Cthe0865	204_G776	C		3-methyl-2-oxobutanoate dehydrogenase (ferredoxin)	1.85631	1.77154	1.43978	0.89932	1.06946	1.02877	-0.08477	-0.41653	-0.95699	-0.78685	-0.82754	0.239018	2.0651	6.79484	5.22119	5.59621	0	1	1	1	1	4	0.8
2	Cthe2608	255_G3396	C	atpD	ATP synthase F1, beta subunit	0.082375	-0.71041	-0.66334	-0.4764	-0.94402	-0.51828	-0.79279	-0.74572	-0.55878	-1.02639	-0.60065	5.40492	4.96504	3.27797	7.60209	3.64381	1	1	1	1	1	5	1
2	Cthe3021	223_G1260	C		Ech hydrogenase, subunit EchD, putative	0.760831	0.649365	0.115727	-0.27857	-0.08706	-0.05362	-0.11147	-0.6451	-1.0394	-0.84789	-0.81445	0.281159	3.21523	6.30666	4.77119	4.50732	0	1	1	1	1	4	0.8
2	Cthe2430	249_G2754	C	rnfC	electron transport complex, RnfABCDGE type, C subunit	2.33717	1.66007	1.91704	1.1219	1.59446	1.20894	-0.6771	-0.42013	-1.21528	-0.74271	-1.12823	4.05867	2.00678	8.84843	4.63154	8.08361	1	1	1	1	1	5	1
2	Cthe2432	249_G2756	C	rnfG	electron transport complex, RnfABCDGE type, G subunit	1.84846	1.11637	1.26632	0.956358	0.784571	0.997581	-0.73208	-0.58214	-0.8921	-1.06389	-0.85088	4.0298	2.88094	5.32804	6.75072	4.98933	1	1	1	1	1	5	1
2	Cthe1022	187_G469	C		Glycerol-3-phosphate dehydrogenase (NAD(P)(+))	1.01585	0.520963	0.50514	-0.03387	0.052243	0.005837	-0.49489	-0.51071	-1.04973	-0.96361	-1.01001	3.36617	3.52497	9.2615	8.35808	8.84726	1	1	1	1	1	5	1
2	Cthe1425	224_G1290	C		Inorganic diphosphatase	1.34119	0.82926	0.71513	0.982867	0.562474	0.434666	-0.51193	-0.62606	-0.35833	-0.77872	-0.90653	1.75446	2.36656	1.04262	3.27019	4.08024	0	1	0	1	1	3	0.6
2	Cthe0344	218_G1136	C		Malate dehydrogenase (oxaloacetate-decarboxylating)	2.42649	2.2622	1.93743	1.74787	1.60413	1.86935	-0.16429	-0.48906	-0.67862	-0.82236	-0.55714	0.504032	2.37812	3.85493	5.06686	2.88625	0	1	1	1	1	4	0.8
2	Cthe3020	223_G1261	C		NADH dehydrogenase (ubiquinone)	1.05623	0.677639	0.459937	-0.19589	-0.22004	-0.2343	-0.37859	-0.59629	-1.25212	-1.27628	-1.29053	1.05648	2.05595	6.00788	6.16375	6.25576	0	1	1	1	1	4	0.8
2	Cthe3022	223_G1259	C		NADH ubiquinone oxidoreductase, 20 kDa subunit	0.231335	0.117144	-0.06953	-0.88652	-0.81328	-0.75653	-0.11419	-0.30087	-1.11785	-1.04462	-0.98787	0.256104	0.905687	6.0722	5.53943	5.12866	0	0	1	1	1	3	0.6
2	Cthe2991	246_G2487	C		NADH:flavin oxidoreductase/NADH oxidase	0.541462	0.141857	-0.10592	-0.58933	-0.35101	-0.57829	-0.39961	-0.64738	-1.13079	-0.89247	-1.11975	1.07777	2.18896	4.9438	3.5214	4.87633	0	1	1	1	1	4	0.8
2	Cthe2874	235_G1775	C		Phosphoenolpyruvate carboxykinase (GTP)	1.86808	1.24798	0.896067	0.597462	0.788685	1.07262	-0.6201	-0.97201	-1.27062	-1.07939	-0.79546	3.7865	7.04302	9.77112	8.04075	5.38948	1	1	1	1	1	5	1
2	Cthe3158	225_G1332	C		putative aconitate hydratase	2.17591	1.75027	1.34516	0.850905	0.983589	1.27163	-0.42565	-0.83075	-1.32501	-1.19232	-0.90428	3.09042	7.80196	13.1936	11.8392	8.65878	1	1	1	1	1	5	1
2	Cthe3023	223_G1258	C		respiratory-chain NADH dehydrogenase, subunit 1	0.521939	0.607475	0.055081	-0.23217	-0.3352	-0.34755	0.085536	-0.46686	-0.75411	-0.85714	-0.86949	0.203751	1.97607	4.01149	4.81443	4.91202	0	0	1	1	1	3	0.6
2	Cthe2268	230_G1530	C		Sodium-transporting two-sector ATPase	2.19436	1.85924	1.75162	1.12934	1.19887	1.20863	-0.33512	-0.44275	-1.06502	-0.99549	-0.98574	1.71732	2.59836	8.7341	8.04338	7.94573	0	1	1	1	1	4	0.8
2	Cthe2267	230_G1529	C		Sodium-transporting two-sector ATPase	0.808496	0.226454	-0.07293	-0.25974	-0.13009	-0.0595	-0.58204	-0.88142	-1.06823	-0.93859	-0.868	3.88885	6.89781	8.77151	7.47674	6.76136	1	1	1	1	1	5	1
2	Cthe2797	252_G2966	C		thiamine pyrophosphate enzyme-like TPP-binding	2.29191	1.87112	1.63342	1.44815	2.05322	1.23044	-0.42079	-0.65849	-0.84376	-0.23868	-1.06146	1.44424	2.80631	4.03577	0.647251	5.57419	0	1	1	0	1	3	0.6
2	Cthe0948	227_G1421	C, H		oxidoreductase FAD/NAD(P)-binding	0.351485	-0.06673	-0.28878	-0.73642	-0.26344	-0.30936	-0.41822	-0.64026	-1.0879	-0.61492	-0.66085	1.60718	3.02501	6.40612	2.84955	3.16967	0	1	1	1	1	4	0.8
2	Cthe1391	203_G737	E	leuA	2-isopropylmalate synthase	1.87247	1.32488	1.2947	0.960629	1.36991	1.38792	-0.54759	-0.57777	-0.91184	-0.50256	-0.48455	2.66696	2.88783	5.5602	2.3473	2.22318	1	1	1	1	1	5	1
2	Cthe2519	231_G1608	E		2-isopropylmalate synthase/homocitrate synthase family protein	1.02103	0.606312	0.196441	-0.14733	-0.23066	-0.22186	-0.41472	-0.82459	-1.16837	-1.2517	-1.2429	3.2555	8.33943	12.3572	13.2515	13.1585	1	1	1	1	1	5	1
2	Cthe2210	244_G2351	E		3-isopropylmalate dehydratase, small subunit	1.42058	0.469462	0.937954	0.585801	0.775656	0.791098	-0.95112	-0.48262	-0.83478	-0.64492	-0.62948	8.26096	3.26107	7.00892	4.94963	4.78419	1	1	1	1	1	5	1
2	Cthe2209	244_G2352	E	leuB	3-isopropylmalate dehydrogenase	1.93885	1.27801	1.44383	1.04881	1.22777	1.3045	-0.66084	-0.49502	-0.89004	-0.71109	-0.63435	4.62121	3.03911	6.92701	5.12147	4.36026	1	1	1	1	1	5	1
2	Cthe1797	245_G2372	E	aroA	3-phosphoshikimate 1-carboxyvinyltransferase	1.34027	0.965844	0.696146	0.588352	0.565852	0.9176	-0.37442	-0.64412	-0.75192	-0.77442	-0.42267	2.4201	5.31561	6.5497	6.80749	2.8975	1	1	1	1	1	5	1
2	Cthe2280	230_G1538	E		ABC transporter related	0.605887	0.056416	0.131259	-0.77012	-0.4434	-0.68155	-0.54947	-0.47463	-1.376	-1.04929	-1.28744	2.17561	1.75014	7.92895	5.56134	7.29112	1	0	1	1	1	4	0.8
2	Cthe1456	224_G1299	E		ABC transporter related	1.37555	1.64216	1.33096	0.406347	0.524864	0.443327	0.26661	-0.04459	-0.9692	-0.85068	-0.93222	1.23049	0.126929	7.79402	6.59321	7.42104	0	0	1	1	1	3	0.6
2	Cthe2517	231_G1606	E	acolacS	acetolactate synthase, small subunit	0.992451	0.440676	0.245743	-0.21205	0.008613	0.542257	-0.55177	-0.74671	-1.2045	-0.98384	-0.45019	3.54005	5.44372	9.9645	7.82212	2.62173	1	1	1	1	1	5	1
2	Cthe0755	205_G797	E		aminotransferase, class I and II	1.67489	0.831282	0.729821	0.490782	0.961118	1.03269	-0.84361	-0.94507	-1.18411	-0.71377	-0.6422	4.04547	4.75627	6.47267	3.17021	2.71132	1	1	1	1	1	5	1
2	Cthe2800	252_G2970	E		aminotransferase, class I and II	1.73079	1.27154	1.1421	0.521336	1.15671	0.882303	-0.45925	-0.58869	-1.20945	-0.57408	-0.84849	1.85912	2.68994	7.39571	2.59135	4.58392	0	1	1	1	1	4	0.8
2	Cthe0961	227_G1386	E		aspartate-semialdehyde dehydrogenase	1.20758	1.1294	0.673686	0.665548	0.222561	0.661977	-0.07818	-0.53389	-0.54203	-0.98502	-0.5456	0.229808	3.20639	3.27856	7.50097	3.31035	0	1	1	1	1	4	0.8
2	Cthe2799	252_G2969	E		Cystathionine gamma-synthase	1.16604	0.547312	0.549879	0.213364	0.810798	0.318382	-0.61872	-0.61616	-0.95267	-0.35524	-0.84765	2.76801	2.75099	5.16668	1.21889	4.38343	1	1	1	0	1	4	0.8
2	Cthe0683	232_G1645	E	lysA	diaminopimelate decarboxylase	0.015927	-1.22088	-0.97627	-1.02187	-1.17512	-0.75166	-1.23681	-0.9922	-1.0378	-1.19105	-0.76758	6.63358	4.91782	5.23534	6.31154	3.40098	1	1	1	1	1	5	1
2	Cthe0747	205_G806	E		extracellular solute-binding protein, family 1	0.473934	0.126575	0.015228	-0.798	-0.38022	-0.01075	-0.34736	-0.45871	-1.27193	-0.85415	-0.48469	0.927195	1.38347	6.08911	3.47286	1.49991	0	0	1	1	0	2	0.4
2	Cthe2961	246_G2461	E		extracellular solute-binding protein, family 5	1.0738	0.611115	0.597501	-0.26308	-0.33623	-0.01684	-0.46269	-0.4763	-1.33689	-1.41003	-1.09064	3.11285	3.24872	12.2919	12.9791	9.84236	1	1	1	1	1	5	1
2	Cthe0202	256_G3721	E	GlnA	glutamine synthetase, type I	2.30323	1.7723	1.96457	1.29724	1.75452	1.37973	-0.53093	-0.33867	-1.00599	-0.54871	-0.92351	2.58278	1.32733	6.4263	2.7123	5.72971	1	0	1	1	1	4	0.8
2	Cthe2225	244_G2335	E		Glyoxalase/bleomycin resistance protein/dioxygenase	0.239246	-0.39479	-0.45247	-0.35536	-0.50545	-0.37063	-0.63404	-0.69171	-0.59461	-0.7447	-0.60987	3.36527	3.82117	3.06173	4.25011	3.17837	1	1	1	1	1	5	1
2	Cthe1569	254_G3317	E		O-acetylhomoserine aminocarboxypropyltransferase	0.997033	0.608963	0.555861	0.019137	-0.08175	0.332373	-0.38807	-0.44117	-0.9779	-1.07878	-0.66466	1.24388	1.50031	4.82993	5.53473	2.75659	0	0	1	1	1	3	0.6
2	Cthe1842	245_G2383	E	oahs	O-acetylhomoserine/O-acetylserine sulfhydrylase	1.44967	0.698605	0.454162	0.423349	0.53633	0.237261	-0.75106	-0.99551	-1.02632	-0.91334	-1.21241	3.89797	5.79209	6.03532	5.14612	7.50198	1	1	1	1	1	5	1
2	Cthe2962	246_G2460	E		oligopeptide/dipeptide ABC transporter, ATPase subunit	0.302865	-0.26525	-0.19087	-0.90125	-1.41435	-1.10596	-0.56811	-0.49374	-1.20412	-1.71722	-1.40882	1.68789	1.37302	5.07276	8.10045	6.2827	0	0	1	1	1	3	0.6
2	Cthe1869	219_G1146	E	otc	ornithine carbamoyltransferase	1.55528	1.043	0.766257	0.575403	0.258089	0.620534	-0.51228	-0.78903	-0.97988	-1.29719	-0.93475	2.08846	3.95165	5.36769	7.76867	5.02804	1	1	1	1	1	5	1
2	Cthe1795	245_G2370	E	dahps	phospho-2-dehydro-3-deoxyheptonate aldolase	2.26345	2.08388	1.82167	1.51534	1.52086	1.55727	-0.17957	-0.44178	-0.74811	-0.74259	-0.70618	0.844746	3.15312	6.61817	6.55402	6.13105	0	1	1	1	1	4	0.8
2	Cthe1457	224_G1298	E		polar amino acid ABC transporter, inner membrane subunit	1.28941	1.57059	1.18228	-0.03141	0.425561	0.363162	0.28118	-0.10713	-1.32081	-0.86385	-0.92625	1.12467	0.309705	9.83808	5.7681	6.33422	0	0	1	1	1	3	0.6
2	Cthe3157	225_G1331	E		pyruvate carboxyltransferase	0.331554	-0.63216	-0.72826	-0.45875	-0.60033	-0.128	-0.96371	-1.05982	-0.7903	-0.93188	-0.45956	5.74727	6.52682	4.35831	5.48977	1.96188	1	1	1	1	0	4	0.8
2	Cthe1868	219_G1145	E, F	cpsL	carbamoyl-phosphate synthase, large subunit	0.745423	0.396626	0.311051	0.009445	-0.03972	0.13623	-0.3488	-0.43437	-0.73598	-0.78515	-0.60919	1.5233	2.10864	4.57184	5.00724	3.48077	0	1	1	1	1	4	0.8
2	Cthe0950	227_G1419	E, F	cpsS	carbamoyl-phosphate synthase, small subunit	0.744324	0.426256	0.223251	-0.14855	-0.33431	-0.17923	-0.31807	-0.52107	-0.89287	-1.07863	-0.92355	1.64168	3.41378	7.20825	9.10096	7.52506	0	1	1	1	1	4	0.8
2	Cthe2713	155_G147	E, G	ilvD	dihydroxy-acid dehydratase	0.837608	-0.01989	-0.04736	0.040962	0.249425	0.199656	-0.8575	-0.88497	-0.79665	-0.58818	-0.63795	5.9896	6.24782	5.4188	3.51851	3.95948	1	1	1	1	1	5	1
2	Cthe2516	231_G1605	E, H	acolacL	acetolactate synthase, large subunit, biosynthetic type	1.96469	1.64948	1.36318	0.652639	1.14852	1.25945	-0.3152	-0.60151	-1.31205	-0.81616	-0.70523	1.47882	3.84557	10.6145	5.90343	4.82674	0	1	1	1	1	4	0.8
2	Cthe2518	231_G1607	E, H	ilvC	ketol-acid reductoisomerase	2.05405	1.65356	1.5797	0.900681	1.28011	1.58615	-0.40049	-0.47435	-1.15337	-0.77394	-0.46789	2.23002	2.86815	9.56965	5.78143	2.8105	1	1	1	1	1	5	1
2	Cthe2964	246_G2458	E, P		binding-protein-dependent transport systems inner membrane component	0.619945	0.904684	0.218244	-0.17397	-0.39538	-0.40188	0.284739	-0.4017	-0.79392	-1.01532	-1.02182	0.873677	1.43268	3.92123	5.54756	5.59616	0	0	1	1	1	3	0.6
2	Cthe2965	246_G2457	E, P		binding-protein-dependent transport systems inner membrane component	0.811187	0.717491	0.388301	0.331554	-0.39983	-0.49741	-0.0937	-0.42289	-0.47963	-1.21102	-1.30859	0.189179	1.35918	1.63549	6.25501	6.92552	0	0	0	1	1	2	0.4
2	Cthe2963	246_G2459	E, P		oligopeptide/dipeptide ABC transporter, ATPase subunit	-0.22804	-0.17685	-0.41943	-1.58152	-1.14906	-1.17604	0.051187	-0.1914	-1.35349	-0.92103	-0.94801	0.086598	0.403587	6.41828	3.7507	3.91106	0	0	1	1	1	3	0.6
2	Cthe2924	178_G362	F	adk	adenylate kinases	1.13335	0.440102	0.408858	0.503903	0.272047	0.71923	-0.69325	-0.72449	-0.62944	-0.8613	-0.41412	4.05919	4.32419	3.52841	5.50998	1.89688	1	1	1	1	0	4	0.8
2	Cthe3093	206_G813	F		Adenylosuccinate synthase	1.11665	0.567884	0.347881	0.247985	0.004115	0.344111	-0.54876	-0.76876	-0.86866	-1.11253	-0.77253	3.68555	5.92481	6.96343	9.44545	5.96402	1	1	1	1	1	5	1
2	Cthe0953	227_G1416	F	atc	aspartate carbamoyltransferase	0.08578	-0.08082	-0.65082	-0.65556	-0.79574	-0.6029	-0.1666	-0.7366	-0.74134	-0.88152	-0.68869	0.608492	5.19253	5.23882	6.61827	4.72639	0	1	1	1	1	4	0.8
2	Cthe0947	227_G1422	F	pyrD1	dihydroorotate dehydrogenase family protein	0.158536	-0.21786	-0.67339	-1.10165	-0.71943	-0.45307	-0.3764	-0.83193	-1.26018	-0.87796	-0.6116	1.01905	3.27436	5.90338	3.54337	2.07408	0	1	1	1	1	4	0.8
2	Cthe0951	227_G1418	F		orotidine 5'-phosphate decarboxylase	0.020188	-0.32425	-0.51788	-0.68587	-0.87815	-0.49347	-0.34444	-0.53806	-0.70606	-0.89834	-0.51366	1.11022	2.13825	3.20063	4.53722	1.99552	0	1	1	1	0	3	0.6
2	Cthe1245	256_G3606	F	purD	phosphoribosylamine--glycine ligase	1.44326	0.992033	0.595528	0.007417	0.06111	0.144999	-0.45123	-0.84773	-1.43585	-1.38215	-1.29826	2.40474	5.95942	11.3253	10.865	10.1313	1	1	1	1	1	5	1
2	Cthe1250	256_G3601	F	purE	phosphoribosylaminoimidazole carboxylase, catalytic subunit	0.753601	0.327572	-0.16615	-0.72176	-0.75265	-0.66541	-0.42603	-0.91975	-1.47536	-1.50625	-1.41901	1.86319	5.70321	10.2914	10.5331	9.84573	0	1	1	1	1	4	0.8
2	Cthe1246	256_G3605	F	purH	phosphoribosylaminoimidazolecarboxamide formyltransferase/IMP cyclohydrolase	0.352262	0.047952	-1.09703	-1.52015	-0.62511	-0.82324	-0.30431	-1.44929	-1.87241	-0.97737	-1.1755	0.693735	6.54365	9.02232	3.78159	4.92191	0	1	1	1	1	4	0.8
2	Cthe1248	256_G3603	F	purM	phosphoribosylformylglycinamidine cyclo-ligase	0.642385	-0.18543	-0.30862	-0.6815	-0.50368	-0.71543	-0.82781	-0.951	-1.32388	-1.14606	-1.35781	6.30269	7.54526	11.1363	9.46602	11.4448	1	1	1	1	1	5	1
2	Cthe1247	256_G3604	F	PurN	phosphoribosylglycinamide formyltransferase	0.532666	0.040198	-0.54791	-1.1852	-0.58937	-0.9803	-0.49247	-1.08058	-1.71787	-1.12203	-1.51297	2.60646	7.8232	13.1793	8.19693	11.5587	1	1	1	1	1	5	1
2	Cthe1575	254_G3324	F	deoD	purine nucleoside phosphorylase	0.885605	-0.02331	0.073775	0.096363	0.03928	-0.39776	-0.90892	-0.81183	-0.78924	-0.84632	-1.28336	5.26381	4.49258	4.31553	4.76492	8.26834	1	1	1	1	1	5	1
2	Cthe1957	229_G1512	G		extracellular solute-binding protein, family 1	0.28973	-0.04112	-0.3414	-0.31629	-0.61335	-0.32506	-0.33085	-0.63113	-0.60602	-0.90308	-0.61479	1.21406	3.15403	2.97051	5.2747	3.03422	0	1	1	1	1	4	0.8
2	Cthe1202	251_G2908	G		major facilitator superfamily MFS_1	0.215786	-0.04791	-0.42555	-1.2982	-0.6501	-0.66281	-0.2637	-0.64133	-1.51398	-0.86589	-0.87859	0.775261	2.82979	9.1462	4.38517	4.47705	0	1	1	1	1	4	0.8
2	Cthe0609	247_G2553	G		peptidase M42	1.14942	0.630289	0.828988	0.586917	0.293863	0.441726	-0.51913	-0.32043	-0.5625	-0.85556	-0.70769	2.98307	1.45825	3.35748	6.0738	4.67612	1	0	1	1	1	4	0.8
2	Cthe0347	218_G1134	G		phosphofructokinase	1.82787	1.49463	1.40762	1.03857	0.905929	1.22566	-0.33323	-0.42024	-0.78929	-0.92194	-0.60221	1.16271	1.63211	4.13943	5.15615	2.7856	0	0	1	1	1	3	0.6
2	Cthe1163	234_G1749	G	glmM	phosphoglucosamine mutase	0.029571	-0.22685	-0.51903	-0.73186	-0.74869	-0.41715	-0.25642	-0.5486	-0.76143	-0.77826	-0.44672	1.66239	5.06642	7.82325	8.03889	3.78079	0	1	1	1	1	4	0.8
2	Cthe0946	227_G1423	G		Phosphoglycerate mutase	0.583671	0.191702	0.109409	-0.16153	-0.24081	-0.08693	-0.39197	-0.47426	-0.7452	-0.82448	-0.6706	2.13119	2.82964	5.42353	6.21957	4.68205	1	1	1	1	1	5	1
2	Cthe0576	250_G2805	G		Ribulose-phosphate 3-epimerase	1.35704	1.39254	1.15657	0.224122	0.651006	0.518347	0.035501	-0.20047	-1.13292	-0.70603	-0.83869	0.092147	0.752623	8.74894	4.69812	5.95871	0	0	1	1	1	3	0.6
2	Cthe2220	244_G2340	G, M		NAD-dependent epimerase/dehydratase	-0.16991	-0.62	-0.67262	-0.75866	-0.94005	-0.86399	-0.45008	-0.5027	-0.58874	-0.77014	-0.69407	2.90768	3.42225	4.30253	6.24041	5.42072	1	1	1	1	1	5	1
2	Cthe2525	231_G1614	H		glutamyl-tRNA reductase	0.408135	-0.16471	0.086363	-0.40869	-0.29284	-0.63705	-0.57284	-0.32177	-0.81683	-0.70097	-1.04518	2.74552	1.17152	4.60368	3.69541	6.45502	1	0	1	1	1	4	0.8
2	Cthe2526	231_G1615	H		precorrin-2 oxidase / ferrochelatase	-0.26389	-1.29325	-1.0625	-0.97208	-0.96454	-1.20287	-1.02936	-0.79861	-0.70819	-0.70065	-0.93898	5.17483	3.60274	3.01973	2.97229	4.5488	1	1	1	1	1	5	1
2	Cthe0987	209_G907	H	ribF	riboflavin biosynthesis protein RibF	1.45092	1.33478	1.29774	0.369957	0.926888	0.793474	-0.11614	-0.15317	-1.08096	-0.52403	-0.65744	0.248213	0.34851	5.47359	1.90649	2.67181	0	0	1	0	1	2	0.4
2	Cthe2528	231_G1617	H	cobA_cysG_Cterm	uroporphyrin-III C-methyltransferase	0.200249	-1.41184	-0.38631	-1.38194	-1.4114	-1.61621	-1.61209	-0.58656	-1.58219	-1.61165	-1.81646	4.28151	0.971934	4.16819	4.27984	5.06772	1	0	1	1	1	4	0.8
2	Cthe0700	200_G672	I		biotin/lipoyl attachment	1.70943	1.18658	1.28407	0.192251	0.589258	1.24208	-0.52285	-0.42536	-1.51718	-1.12017	-0.46735	2.75803	2.0289	11.3251	7.96259	2.33412	1	1	1	1	1	5	1
2	Cthe0699	200_G670	I		carboxyl transferase	1.91666	1.63983	1.59373	1.09556	1.06689	1.22049	-0.27683	-0.32293	-0.8211	-0.84977	-0.69617	1.03347	1.29058	5.06755	5.31453	4.00931	0	0	1	1	1	3	0.6
2	Cthe0935	227_G1437	I	fabD	malonyl CoA-acyl carrier protein transacylase	2.42584	2.1018	2.34665	1.34814	1.50917	1.44615	-0.32404	-0.07919	-1.0777	-0.91668	-0.97969	1.98931	0.289308	10.3335	8.55338	9.26008	0	0	1	1	1	3	0.6
2	Cthe0234	148_G108	I, Q		AMP-dependent synthetase and ligase	0.945868	0.128513	0.166898	-0.41686	0.20002	0.353018	-0.81735	-0.77897	-1.36273	-0.74585	-0.59285	5.8711	5.49895	11.0001	5.17911	3.73544	1	1	1	1	1	5	1
2	Cthe0932	227_G1440	I, Q		beta-ketoacyl synthase	1.18771	0.689155	0.563812	0.349799	0.570488	0.449503	-0.49855	-0.62389	-0.83791	-0.61722	-0.7382	3.40515	4.70439	7.0154	4.63344	5.93467	1	1	1	1	1	5	1
2	Cthe1331	256_G3526	J	aspSb	aspartyl-tRNA synthetase	0.90485	0.510869	0.463083	0.13862	-0.25071	0.235307	-0.39398	-0.44177	-0.76623	-1.15556	-0.66954	1.60923	1.90665	4.29244	7.4923	3.53144	0	0	1	1	1	3	0.6
2	Cthe1543	254_G3238	J	aspSb	aspartyl-tRNA synthetase	0.911741	0.465885	0.037009	-0.38938	-0.48129	-0.18445	-0.44586	-0.87473	-1.30112	-1.39303	-1.09619	1.82388	4.89891	8.27315	8.98428	6.65593	0	1	1	1	1	4	0.8
2	Cthe1541	254_G3240	J	gatA	glutamyl-tRNA(Gln) amidotransferase, A subunit	0.181845	-0.10097	-0.58705	-1.16565	-1.17618	-0.96918	-0.28281	-0.76889	-1.3475	-1.35803	-1.15102	1.17102	5.06706	10.3217	10.4123	8.58679	0	1	1	1	1	4	0.8
2	Cthe1540	254_G3241	J	gatB	glutamyl-tRNA(Gln) amidotransferase, B subunit	0.66811	0.51417	-0.00135	0.143455	-0.22091	-0.11873	-0.15394	-0.66946	-0.52466	-0.88902	-0.78684	0.56433	4.68933	3.29828	6.89342	5.86333	0	1	1	1	1	4	0.8
2	Cthe1542	254_G3239	J	gatC	glutamyl-tRNA(Gln) amidotransferase, C subunit	-0.44763	-1.32995	-1.53969	-1.62041	-2.12342	-1.58559	-0.88232	-1.09206	-1.17278	-1.67579	-1.13796	4.13787	5.58247	6.14749	9.60912	5.90352	1	1	1	1	1	5	1
2	Cthe1332	256_G3525	J	hisS1	histidyl-tRNA synthetase	0.473726	0.150219	0.292036	-0.13745	-0.67121	-0.51429	-0.32351	-0.18169	-0.61118	-1.14493	-0.98801	0.941423	0.431675	2.38912	5.90137	4.81606	0	0	1	1	1	3	0.6
2	Cthe1237	251_G2879	J	leuS	leucyl-tRNA synthetase	1.13324	1.03971	0.699346	0.082548	0.399271	0.343498	-0.09354	-0.4339	-1.05069	-0.73397	-0.78974	0.314514	2.65278	8.95213	5.65317	6.23972	0	1	1	1	1	4	0.8
2	Cthe2224	244_G2336	J		putative methionyl-tRNA formyltransferase	0.48176	-0.08209	-0.20752	-0.30943	-0.30287	-0.31127	-0.56385	-0.68928	-0.79119	-0.78463	-0.79303	2.77057	3.72308	4.53927	4.48592	4.55427	1	1	1	1	1	5	1
2	Cthe3160	225_G1334	J	nop2p	putative RNA methylase, NOL1/NOP2/sun family	0.428785	-0.1374	-0.29951	-0.66483	-0.75125	-0.22881	-0.56619	-0.72829	-1.09361	-1.18004	-0.65759	3.6441	5.21651	8.8385	9.66612	4.5202	1	1	1	1	1	5	1
2	Cthe2721	134_G58	J		ribosomal protein L1	1.23666	0.716763	0.845512	0.402755	0.452457	0.735545	-0.5199	-0.39115	-0.83391	-0.78421	-0.50112	3.42989	2.25018	6.64419	6.12469	3.24951	1	1	1	1	1	5	1
2	Cthe2913	178_G351	J	rplN	ribosomal protein L14	1.96494	1.91466	1.79184	1.12243	0.706762	1.20621	-0.05028	-0.17309	-0.84251	-1.25817	-0.75872	0.144371	0.664503	6.45962	10.5406	5.61167	0	0	1	1	1	3	0.6
2	Cthe2922	178_G360	J		ribosomal protein L15	1.66707	0.95621	0.915742	1.11306	0.133129	0.611679	-0.71086	-0.75133	-0.554	-1.53394	-1.05539	3.47673	3.76905	2.40435	9.69467	6.07093	1	1	1	1	1	5	1
2	Cthe2910	178_G348	J		ribosomal protein L16	1.13526	0.448056	0.781295	0.776716	-0.25004	0.383551	-0.6872	-0.35396	-0.35854	-1.38529	-0.75171	2.76967	1.04315	1.06251	7.40223	3.16274	1	0	0	1	1	3	0.6
2	Cthe2906	178_G344	J		ribosomal protein L2	1.56801	1.47154	1.18166	0.815787	0.533686	1.10472	-0.09647	-0.38635	-0.75222	-1.03433	-0.46329	0.368164	2.57181	6.63565	9.82498	3.3643	0	1	1	1	1	4	0.8
2	Cthe2921	178_G359	J		ribosomal protein L30	1.16575	0.527009	0.367363	0.748617	-0.36822	0.540538	-0.63874	-0.79838	-0.41713	-1.53397	-0.62521	2.76411	3.83648	1.46885	9.16063	2.67764	1	1	0	1	1	4	0.8
2	Cthe2915	178_G353	J		ribosomal protein L5	0.979845	0.57887	0.637138	-0.02324	-0.12577	0.919041	-0.40097	-0.34271	-1.00309	-1.10562	-0.0608	1.87247	1.48461	6.96678	7.88366	0.156946	0	0	1	1	0	2	0.4
2	Cthe2918	178_G356	J		ribosomal protein L6	2.0806	1.83599	1.74742	1.25969	0.931439	1.16182	-0.24461	-0.33318	-0.82091	-1.14916	-0.91878	1.1239	1.7665	6.48811	9.8341	7.50528	0	0	1	1	1	3	0.6
2	Cthe2727	237_G1880	J	rpsL	ribosomal protein S12	1.71606	1.28895	1.09513	0.732061	0.559767	1.04882	-0.42711	-0.62093	-0.984	-1.15629	-0.66724	2.95597	5.07346	9.20131	11.0508	5.60271	1	1	1	1	1	5	1
2	Cthe2920	178_G358	J		ribosomal protein S5-like	1.59919	0.920227	0.907309	0.999687	-0.0693	0.544316	-0.67896	-0.69188	-0.5995	-1.66848	-1.05487	3.32236	3.41552	2.76439	10.84	6.18943	1	1	1	1	1	5	1
2	Cthe2728	237_G1881	J		ribosomal protein S7	0.941271	0.30501	0.222907	0.118768	-0.11016	0.35453	-0.63626	-0.71836	-0.8225	-1.05143	-0.58674	3.60431	4.29532	5.19799	7.2164	3.20061	1	1	1	1	1	5	1
2	Cthe1228	251_G2886	J	thrS	threonyl-tRNA synthetase	0.858296	0.411932	0.119056	0.048184	-0.41667	0.089532	-0.44636	-0.73924	-0.81011	-1.27496	-0.76876	2.47185	5.14333	5.83158	10.2607	5.42933	1	1	1	1	1	5	1
2	Cthe2729	237_G1882	J		translation elongation factor G	1.19556	0.690178	0.669188	0.421573	0.217037	0.829643	-0.50538	-0.52637	-0.77399	-0.97853	-0.36592	2.30813	2.45229	4.31671	5.9803	1.43049	1	1	1	1	0	4	0.8
2	Cthe0988	209_G906	J	TruB	tRNA pseudouridine synthase B	2.10241	1.90577	1.71892	1.08007	1.31461	1.05484	-0.19664	-0.38348	-1.02234	-0.7878	-1.04757	0.566033	1.44682	6.01786	4.18608	6.2175	0	0	1	1	1	3	0.6
2	Cthe0723	208_G892	J	tyrS	tyrosyl-tRNA synthetase	2.00681	1.63619	1.84823	1.14059	0.870257	0.820421	-0.37062	-0.15858	-0.86622	-1.13655	-1.18639	1.81659	0.546207	6.20273	8.75779	9.2166	0	0	1	1	1	3	0.6
2	Cthe0324	202_G728	J	valS	valyl-tRNA synthetase	0.860911	0.464387	0.282061	-0.13618	-0.1835	0.478027	-0.39652	-0.57885	-0.99709	-1.04441	-0.38288	2.35758	4.11314	8.5153	9.00312	2.23783	1	1	1	1	1	5	1
2	Cthe2724	152_G132	K	rpoB	DNA-directed RNA polymerase, beta subunit	1.48986	1.36421	1.17834	0.191502	0.25184	0.653611	-0.12565	-0.31151	-1.29836	-1.23802	-0.83625	0.553149	2.01129	13.23	12.6096	8.09514	0	1	1	1	1	4	0.8
2	Cthe2725	152_G133	K		DNA-directed RNA polymerase, beta' subunit	0.274854	-0.18534	-0.10057	-0.424	-0.76316	-0.10661	-0.4602	-0.37542	-0.69886	-1.03801	-0.38146	3.3353	2.46731	6.02441	9.87434	2.52659	1	1	1	1	1	5	1
2	Cthe3159	225_G1333	K		GntR-like	1.743	1.3312	1.10836	0.6164	1.11911	1.29692	-0.41179	-0.63464	-1.1266	-0.62388	-0.44608	2.74474	5.13254	10.5798	5.01185	3.08973	1	1	1	1	1	5	1
2	Cthe1012	176_G316	K		sigma-70 region 2	0.496449	0.220447	0.446335	-0.31659	-0.40293	-0.12215	-0.276	-0.05011	-0.81304	-0.89938	-0.6186	1.25104	0.141035	6.01973	6.87881	4.11169	0	0	1	1	1	3	0.6
2	Cthe2521	231_G1610	K		sigma-70 region 2	1.40406	1.11224	0.902031	0.016714	0.494028	1.14671	-0.29182	-0.50203	-1.38735	-0.91003	-0.25735	0.914541	2.01573	8.40377	4.81853	0.767235	0	1	1	1	0	3	0.6
2	Cthe3017	223_G1263	K, O	hypB	hydrogenase accessory protein HypB	0.997079	0.760637	0.592255	-0.02386	-0.00296	-0.07403	-0.23644	-0.40482	-1.02094	-1.00003	-1.07111	0.723251	1.55924	5.98038	5.81566	6.37617	0	0	1	1	1	3	0.6
2	Cthe1267	256_G3583	K, T		response regulator receiver	0.258507	-0.14605	-0.34533	-0.49509	-0.82305	-0.61747	-0.40456	-0.60384	-0.7536	-1.08155	-0.87598	2.06194	3.72912	5.11334	8.22174	6.27603	1	1	1	1	1	5	1
2	Cthe0617	247_G2563	L		AAA ATPase, central region	1.26495	1.43016	1.03641	0.217052	0.390851	0.611913	0.165203	-0.22854	-1.0479	-0.8741	-0.65304	0.3362	0.50942	4.53023	3.48724	2.26468	0	0	1	1	1	3	0.6
2	Cthe2876	235_G1779	L	pcrA	ATP-dependent DNA helicase PcrA	0.524157	0.139018	0.176639	0.06994	-0.47242	-0.27698	-0.38514	-0.34752	-0.45422	-0.99658	-0.80114	1.27275	1.09704	1.62101	5.12398	3.75493	0	0	0	1	1	2	0.4
2	Cthe2144	180_G382	L		DNA polymerase III, subunits gamma and tau	0.332283	-0.21777	-0.32198	-0.38662	-0.5075	-0.41182	-0.55005	-0.65427	-0.7189	-0.83979	-0.74411	3.17518	4.08907	4.67704	5.80026	4.90927	1	1	1	1	1	5	1
2	Cthe0309	202_G713	L	uvrb	excinuclease ABC, B subunit	1.19311	0.54587	0.876365	0.275673	0.359866	0.272403	-0.64724	-0.31674	-0.91743	-0.83324	-0.9207	4.35965	1.52031	7.01819	6.18456	7.05049	1	0	1	1	1	4	0.8
2	Cthe0984	209_G910	M		prolipoprotein diacylglyceryl transferase	0.119984	-0.12566	-0.66569	-0.3384	-0.26793	-1.20373	-0.24564	-0.78567	-0.45838	-0.38792	-1.32371	0.641226	3.45472	1.55428	1.21773	7.12762	0	1	0	0	1	2	0.4
2	Cthe3016	223_G1264	O	hypF	[NiFe] hydrogenase maturation protein HypF	0.086723	-0.33721	-0.65068	-0.75977	-0.78159	-0.88152	-0.42393	-0.73741	-0.8465	-0.86832	-0.96825	1.80851	4.09563	4.98128	5.161	5.98991	0	1	1	1	1	4	0.8
2	Cthe0647	221_G1206	O		anaerobic ribonucleoside-triphosphate reductase activating protein	0.986165	1.19669	0.777701	-0.05816	0.321983	0.499315	0.210522	-0.20846	-1.04433	-0.66418	-0.48685	0.623486	0.615278	6.22366	3.28437	2.07143	0	0	1	1	1	3	0.6
2	Cthe1946	229_G1521	O		FAD-dependent pyridine nucleotide-disulphide oxidoreductase	0.257262	-0.15723	-0.44922	-0.67303	-0.3011	-0.52297	-0.4145	-0.70648	-0.9303	-0.55836	-0.78024	1.69223	3.72697	5.50361	2.63532	4.30092	0	1	1	1	1	4	0.8
2	Cthe3015	223_G1265	O	hypC_hupF	hydrogenase assembly chaperone hypC/hupF	0.140474	-0.29611	-0.62425	-1.03902	-1.48149	-1.33733	-0.43658	-0.76472	-1.17949	-1.62197	-1.4778	1.43008	3.28195	6.06141	9.07395	8.10725	0	1	1	1	1	4	0.8
2	Cthe1010	176_G314	O		peptidase U32	0.580461	0.046017	0.169185	-0.29454	-0.56086	-0.23414	-0.53444	-0.41128	-0.875	-1.14132	-0.81461	3.87455	2.63563	7.59702	10.4266	6.93313	1	1	1	1	1	5	1
2	Cthe1801	245_G2425	P		ABC transporter related	0.744098	-0.37643	-0.3253	-0.69318	-1.14213	1.38952	-1.12053	-1.0694	-1.43728	-1.88622	0.645423	5.16918	4.84294	7.21079	10.0232	2.31669	1	1	1	1	1	5	1
2	Cthe1570	254_G3318	P		extracellular solute-binding protein, family 3	1.75747	1.85657	1.51416	0.957082	0.872533	0.902458	0.099107	-0.24331	-0.80038	-0.88493	-0.85501	0.21732	0.678577	3.82448	4.41851	4.20654	0	0	1	1	1	3	0.6
2	Cthe3000	223_G1277	P		phosphate transporter	0.889699	0.812265	0.386638	-0.21166	0.664521	-0.30215	-0.07743	-0.50306	-1.10136	-0.22518	-1.19185	0.125608	1.36972	4.34635	0.450783	4.86036	0	0	1	0	1	2	0.4
2	Cthe2117	217_G1104	P		putative sulfonate transport system substrate-binding protein	-0.39408	-0.89016	-0.76852	-1.13089	-1.12804	-1.06393	-0.49608	-0.37443	-0.73681	-0.73396	-0.66985	2.57107	1.69229	4.58146	4.55637	3.99781	1	0	1	1	1	4	0.8
2	Cthe3063	239_G2056	Q		Acetyl xylan esterase	0.128354	-0.135	-0.16023	-0.59259	-0.52109	-0.6809	-0.26336	-0.28858	-0.72095	-0.64945	-0.80925	0.731207	0.830034	3.16594	2.71255	3.74952	0	0	1	1	1	3	0.6
2	Cthe0934	227_G1438	Q, R		3-oxoacyl-(acyl-carrier-protein) reductase	1.74843	1.3764	1.34231	0.719786	1.17236	1.05857	-0.37204	-0.40612	-1.02865	-0.57607	-0.68986	1.50637	1.71444	6.55184	2.88259	3.75642	0	0	1	1	1	3	0.6
2	Cthe0936	227_G1436	R	fabH	3-oxoacyl-(acyl-carrier-protein) synthase III	1.94244	1.87831	1.79903	0.743855	1.32571	1.0099	-0.06413	-0.14341	-1.19859	-0.61673	-0.93254	0.151625	0.398566	7.85687	3.13577	5.65906	0	0	1	1	1	3	0.6
2	Cthe0616	247_G2562	R		amino acid-binding ACT	1.75215	1.71295	1.64244	1.03896	0.902859	0.888654	-0.0392	-0.10971	-0.7132	-0.8493	-0.8635	0.130187	0.447034	6.37909	7.98271	8.14815	0	0	1	1	1	3	0.6
2	Cthe1052	252_G3036	R		competence/damage-inducible protein CinA	-0.62964	-1.07447	-1.32083	-1.66908	-1.44891	-1.11921	-0.44483	-0.69119	-1.03944	-0.81928	-0.48957	2.25336	4.3066	7.48727	5.46615	2.59883	1	1	1	1	1	5	1
2	Cthe1870	219_G1147	R		GCN5-related N-acetyltransferase	1.58459	1.47104	1.23686	0.735315	0.877018	0.904484	-0.11355	-0.34774	-0.84928	-0.70758	-0.68011	0.351042	1.63176	5.97015	4.6392	4.38561	0	0	1	1	1	3	0.6
2	Cthe3018	223_G1262	R		hydrogenase expression/synthesis, HypA	0.494006	-0.09335	-0.22714	-0.69242	-0.65011	-0.59927	-0.58736	-0.72115	-1.18642	-1.14412	-1.09327	2.98523	4.03012	7.90878	7.55675	7.13147	1	1	1	1	1	5	1
2	Cthe3003	223_G1275	R		hydrogenases, Fe-only	1.49586	1.32159	1.10646	0.471723	0.27219	0.658089	-0.17427	-0.3894	-1.02414	-1.22367	-0.83777	0.841674	2.72394	10.0627	12.2133	7.92135	0	1	1	1	1	4	0.8
2	Cthe0430	241_G2180	R		hydrogenases, Fe-only	2.18873	1.79179	1.54494	0.989134	1.27896	1.73898	-0.39694	-0.64379	-1.19959	-0.90977	-0.44974	1.69815	3.47851	8.13962	5.6818	2.04406	0	1	1	1	1	4	0.8
2	Cthe2169	256_G3613	R		metallophosphoesterase	0.93864	0.066434	0.083279	0.549259	0.023646	0.259744	-0.87221	-0.85536	-0.38938	-0.91499	-0.6789	3.65753	3.55494	1.11401	3.92085	2.52711	1	1	0	1	1	4	0.8
2	Cthe0989	209_G905	R		phosphoesterase, RecJ-like	1.54331	1.04025	1.15222	0.65142	0.764247	0.755091	-0.50306	-0.39109	-0.89189	-0.77906	-0.78822	2.43998	1.67826	5.58225	4.62461	4.70157	1	0	1	1	1	4	0.8
2	Cthe2252	117_G14	R		thioesterase family protein	-0.07423	-0.84325	-0.51918	-0.53331	-1.00343	-0.96291	-0.76903	-0.44495	-0.45909	-0.9292	-0.88869	4.73738	2.12536	2.22669	6.14487	5.78677	1	1	1	1	1	5	1
2	Cthe1251	256_G3600	R		Xanthine/uracil/vitamin C permease	2.08659	1.66474	1.36355	0.425894	0.720665	0.801967	-0.42184	-0.72304	-1.6607	-1.36592	-1.28462	2.30162	5.04704	13.6752	11.179	10.4481	1	1	1	1	1	5	1
2	Cthe0905	222_G1232	S	hdig	metal dependent phophohydrolase	0.647331	0.688738	0.387875	-0.51933	-0.11396	0.027803	0.041406	-0.25946	-1.16666	-0.76129	-0.61953	0.08139	0.742138	6.47216	3.56109	2.62743	0	0	1	1	1	3	0.6
2	Cthe2488	231_G1575	S		phage tape measure protein	-0.02363	-0.63997	-0.71561	-1.23219	-0.74196	-0.97864	-0.61635	-0.69199	-1.20857	-0.71833	-0.95501	2.3368	2.77572	6.15069	2.93376	4.44136	1	1	1	1	1	5	1
2	Cthe0203	256_G3722	T		ANTAR	1.87724	1.14213	1.69353	0.92881	1.4402	0.872718	-0.73512	-0.18371	-0.94843	-0.43704	-1.00452	2.36157	0.342956	3.4434	1.09874	3.74456	1	0	1	0	1	3	0.6
2	Cthe1846	168_G244	T		ATP-binding region, ATPase-like	1.13569	0.540703	0.85965	0.119069	0.6618	0.590094	-0.59499	-0.27604	-1.01662	-0.47389	-0.5456	2.34327	0.768689	5.11003	1.67094	2.05961	1	0	1	0	1	3	0.6
2	Cthe2814	244_G2308	T		histidine kinase A-like	1.07643	0.353461	0.227271	0.514349	0.205758	0.154402	-0.72297	-0.84916	-0.56208	-0.87067	-0.92203	3.16153	3.99848	2.17568	4.14514	4.49881	1	1	1	1	1	5	1
2	Cthe0904	222_G1233	U	secD	protein-export membrane protein SecD	1.17747	0.949326	0.761221	0.235545	0.34682	0.397241	-0.22815	-0.41625	-0.94193	-0.83065	-0.78023	0.794193	1.89368	6.16687	5.19641	4.76104	0	0	1	1	1	3	0.6
2	Cthe2306	254_G3267	V	matE	MATE efflux family protein	-0.03709	0.076179	-0.4788	-0.88817	-0.67733	-0.66698	0.113271	-0.44171	-0.85108	-0.64024	-0.62989	0.302363	1.95373	5.09585	3.38853	3.3084	0	0	1	1	1	3	0.6
2	Cthe2878	235_G1782	V		peptidase C39, bacteriocin processing	1.74019	1.27231	0.845456	1.25071	0.65704	0.870319	-0.46788	-0.89474	-0.48948	-1.08315	-0.86987	3.01619	7.44799	3.22388	9.4031	7.18498	1	1	1	1	1	5	1
2	Cthe0239	214_G1002			cellulosome enzyme, dockerin type I	0.692091	-0.58179	0.118577	-0.53648	-0.66391	-0.59976	-1.27388	-0.57351	-1.22857	-1.356	-1.29185	6.56611	2.0887	6.25881	7.12192	6.68787	1	1	1	1	1	5	1
2	Cthe1505	216_G1076			S-layer-like region	0.262951	0.357847	-0.16471	-0.45446	-0.58499	-0.62958	0.094896	-0.42767	-0.71741	-0.84794	-0.89253	0.172232	1.20555	2.58842	3.31461	3.57298	0	0	1	1	1	3	0.6
3	Cthe0310	202_G712	S		3D	0.005895	-0.16975	0.297289	0.69966	0.543787	0.380977	-0.17565	0.291394	0.693765	0.537892	0.375082	0.540453	1.08765	3.90062	2.68351	1.57091	0	0	1	1	0	2	0.4
3	Cthe0130	253_G3178	R		3-oxoacyl-[acyl-carrier-protein] synthase	0.62926	1.16696	1.02405	0.615647	0.616024	0.648298	0.537704	0.394787	-0.01361	-0.01324	0.019039	3.13965	1.98405	0.033146	0.032196	0.04703	1	0	0	0	0	1	0.2
3	Cthe0035	253_G3093	C		4Fe-4S ferredoxin, iron-sulfur binding	-0.64805	-0.08471	-0.30758	-0.14113	-0.37785	-0.44153	0.56334	0.340471	0.506914	0.270198	0.206517	2.48307	1.18107	2.12199	0.849931	0.588147	1	0	1	0	0	2	0.4
3	Cthe1295	256_G3563	H		5-formyltetrahydrofolate cyclo-ligase	-0.40198	-0.02014	-0.02479	0.306784	0.279785	0.294265	0.381849	0.377194	0.708769	0.681769	0.696249	2.53079	2.48502	6.14003	5.82733	5.99498	1	1	1	1	1	5	1
3	Cthe1587	254_G3212	E		ABC transporter related	-0.97148	-0.51974	-1.08263	-0.47565	-0.60609	-0.95813	0.451738	-0.11115	0.495827	0.365381	0.013344	1.96277	0.288503	2.25457	1.43439	0.02804	0	0	1	0	0	1	0.2
3	Cthe1819	245_G2407	E		ABC transporter related	0.12874	0.06649	-0.15392	0.742903	0.990051	-0.05896	-0.06225	-0.28266	0.614163	0.861311	-0.1877	0.122424	0.794847	2.45813	4.04239	0.458599	0	0	1	1	0	2	0.4
3	Cthe1500	216_G1079	V		ABC transporter related	-0.46332	-0.36996	-0.36474	0.058973	-0.28936	-0.22497	0.093368	0.098586	0.522296	0.173966	0.238349	0.442867	0.475254	5.1511	1.03291	1.63315	0	0	1	0	0	1	0.2
3	Cthe2176	251_G2867	R		Abortive infection protein	0.59244	1.08896	1.30863	1.83776	0.660711	-0.80054	0.496524	0.716186	1.24532	0.068271	-1.39298	1.07034	1.82856	4.13745	0.091868	4.85152	0	0	1	0	1	2	0.4
3	Cthe1060	252_G3032	O		AIR synthase related protein-like	0.814016	0.925088	1.11833	0.995157	0.964918	0.887047	0.111072	0.304309	0.181141	0.150902	0.073031	0.526202	2.20654	1.0311	0.797137	0.308185	0	1	0	0	0	1	0.2
3	Cthe2445	215_G1047	E, R		Alcohol dehydrogenase GroES-like	-0.58058	0.088264	-0.22196	-0.53233	-0.47353	-0.58895	0.668841	0.358613	0.048247	0.107043	-0.00837	2.18855	0.882275	0.077403	0.188486	0.012569	1	0	0	0	0	1	0.2
3	Cthe0152	240_G2113	C		aldo/keto reductase	0.758645	0.875176	1.23266	0.829012	1.00506	1.01038	0.11653	0.474012	0.070367	0.246418	0.251739	0.387884	2.79828	0.209445	1.06755	1.10078	0	1	0	0	0	1	0.2
3	Cthe1291	256_G3567	R		amidohydrolase 2	-0.36982	0.030913	-0.31308	0.486426	0.039204	-0.06763	0.400729	0.056736	0.856242	0.409021	0.302185	2.26238	0.167833	6.69545	2.33244	1.4888	1	0	1	1	0	3	0.6
3	Cthe1249	256_G3602	F	purF	amidophosphoribosyltransferase	0.620819	0.747266	1.12889	2.27686	0.795553	0.647871	0.126448	0.508072	1.65605	0.174734	0.027052	0.407897	2.91338	13.2739	0.623808	0.068684	0	1	1	0	0	2	0.4
3	Cthe0265	256_G3754	E		aminotransferase, class V	1.25989	1.87456	2.2108	2.12274	1.76484	1.66615	0.614664	0.950908	0.862848	0.504948	0.406256	3.87534	7.06887	6.2231	2.90455	2.10202	1	1	1	1	1	5	1
3	Cthe0551	250_G2827	I		AMP-dependent synthetase and ligase	0.933418	0.864702	0.900744	1.52277	1.01126	0.918801	-0.06872	-0.03267	0.589351	0.077837	-0.01462	0.183743	0.08009	3.388	0.212601	0.034238	0	0	1	0	0	1	0.2
3	Cthe0873	204_G767	E	trpD	anthranilate phosphoribosyltransferase	-0.34201	-0.13965	0.302821	0.152695	-0.13539	0.325532	0.202367	0.644834	0.494707	0.206618	0.667545	0.748533	4.05022	2.74606	0.770348	4.25666	0	1	1	0	1	3	0.6
3	Cthe0875	204_G765	E, H	trpE	anthranilate synthase component I	0.64932	0.858979	0.868784	1.07451	1.08071	0.5756	0.209659	0.219464	0.425187	0.431395	-0.07372	0.83173	0.886735	2.32851	2.37931	0.217415	0	0	1	1	0	2	0.4
3	Cthe2163	256_G3620	T	aas	anti-anti-sigma factor	0.546158	0.612542	0.705077	1.22097	1.07947	0.837446	0.066384	0.158919	0.67481	0.533313	0.291287	0.208686	0.62592	5.05373	3.61048	1.47456	0	0	1	1	0	2	0.4
3	Cthe0900	222_G1237	H	panD	aspartate 1-decarboxylase	0.422187	1.00934	0.59158	0.868065	0.808695	0.487209	0.587149	0.169393	0.445878	0.386508	0.065022	2.82675	0.480845	1.87715	1.51954	0.150393	1	0	0	0	0	1	0.2
3	Cthe2666	255_G3450	P		ATPase, P-type (transporting), HAD superfamily, subfamily IC	-0.67383	-0.10575	-0.34773	-0.92766	-0.0366	-0.21771	0.568081	0.326109	-0.25382	0.63723	0.456128	2.02949	0.904367	0.6397	2.40801	1.46663	1	0	0	1	0	2	0.4
3	Cthe1311	256_G3548	T		ATP-binding region, ATPase-like	-0.50935	-0.39992	-0.58212	0.06188	-0.24421	-0.14545	0.109439	-0.07277	0.571234	0.265146	0.3639	0.251632	0.156038	2.40855	0.789123	1.23738	0	0	1	0	0	1	0.2
3	Cthe1825	245_G2400	T		ATP-binding region, ATPase-like	-0.66825	-0.84227	-0.70755	-0.14906	-0.92734	-0.66539	-0.17402	-0.0393	0.51919	-0.25909	0.002864	0.483248	0.083863	2.27459	0.827331	0.005641	0	0	1	0	0	1	0.2
3	Cthe1216	251_G2845	S		ATP-dependent Clp protease adaptor protein ClpS	0.534991	1.00368	0.901555	1.13641	0.927052	0.935497	0.468695	0.366564	0.601422	0.392062	0.400506	5.49954	3.88653	7.63787	4.2815	4.41373	1	1	1	1	1	5	1
3	Cthe2492	231_G1580	S		Baseplate J-like protein	-0.34364	-0.17128	-0.1775	-0.02378	0.168128	0.047831	0.172362	0.166138	0.319858	0.511766	0.391469	0.470238	0.448317	1.09726	2.18906	1.47175	0	0	0	1	0	1	0.2
3	Cthe0061	253_G3064	R		BioY protein	-1.19075	-0.65437	-1.06554	-0.85669	-0.69767	-1.2828	0.536375	0.125208	0.334059	0.493085	-0.09205	2.33666	0.31231	1.16281	2.06148	0.215396	1	0	0	1	0	2	0.4
3	Cthe1399	228_G1462			C_GCAxxG_C_C family protein	0.559686	0.538913	0.877766	1.2676	1.469	1.25836	-0.02077	0.31808	0.707918	0.909319	0.698677	0.05129	1.4315	4.6436	6.54035	4.55803	0	0	1	1	1	3	0.6
3	Cthe3163	225_G1338			Carbohydrate binding family 25	0.847024	0.877319	1.07271	1.38937	1.03089	1.31437	0.030294	0.225682	0.542344	0.183871	0.467342	0.094886	1.15611	4.20247	0.863724	3.38589	0	0	1	0	1	2	0.4
3	Cthe1080	252_G2932			carbohydrate binding family 25	-1.31461	-1.26665	-1.18639	-1.04256	-1.16153	-0.78969	0.047958	0.128213	0.272048	0.153074	0.52492	0.130649	0.423181	1.18344	0.533164	3.12511	0	0	0	0	1	1	0.2
3	Cthe2442	215_G1044	C		carbohydrate kinase, FGGY	0.638505	0.938391	0.932722	0.974851	1.01596	1.41992	0.299887	0.294217	0.336346	0.377454	0.781415	0.766293	0.746354	0.89939	1.0594	3.09493	0	0	0	0	1	1	0.2
3	Cthe0185	256_G3704	M		cell wall hydrolase/autolysin	-0.63713	-0.23211	-0.08489	0.15372	-0.21688	-0.11866	0.405021	0.552247	0.790852	0.420254	0.518477	2.08573	3.30413	5.51527	2.20359	3.01067	1	1	1	1	1	5	1
3	Cthe1307	256_G3553			cellulosome anchoring protein, cohesin region	-0.39442	-0.18574	0.077463	0.370257	-0.09993	0.126249	0.208682	0.471884	0.764678	0.29449	0.52067	0.61473	1.97239	4.02282	0.990632	2.28346	0	0	1	0	1	2	0.4
3	Cthe1806	245_G2419	M		cellulosome enzyme, dockerin type I	-0.64815	-0.40132	-0.10915	0.016584	-0.65214	-0.03506	0.246826	0.538997	0.66473	-0.00399	0.613091	0.943807	2.97043	4.03651	0.009106	3.58969	0	1	1	0	1	3	0.6
3	Cthe1398	228_G1463	R		cellulosome enzyme, dockerin type I	0.990101	1.02834	1.47929	1.79099	1.90671	0.810572	0.03824	0.489186	0.800894	0.916612	-0.17953	0.086009	2.24477	4.62196	5.57691	0.538164	0	1	1	1	0	3	0.6
3	Cthe0435	241_G2183			cellulosome enzyme, dockerin type I	-0.13511	0.066565	0.592245	0.466804	0.387631	0.122718	0.201672	0.727352	0.601911	0.522738	0.257825	0.65906	4.23398	3.21497	2.60918	0.926363	0	1	1	1	0	3	0.6
3	Cthe0493	238_G1981	N, T		CheD	0.325985	0.347135	0.857267	0.575926	0.78159	1.16086	0.02115	0.531282	0.249941	0.455605	0.834872	0.071777	4.71613	1.55646	3.78445	8.55898	0	1	0	1	1	3	0.6
3	Cthe0266	256_G3755	N, T		chemotaxis sensory transducer	0.732684	0.875722	1.3859	1.14394	0.540946	1.11113	0.143038	0.653214	0.411258	-0.19174	0.378445	0.331858	2.76377	1.39196	0.482158	1.23312	0	1	0	0	0	1	0.2
3	Cthe2371	249_G2705	L	DnaA	chromosomal replication initiator protein DnaA	-0.30601	-0.26328	-0.09628	-0.16405	-0.44349	0.194544	0.042731	0.209734	0.141967	-0.13748	0.500557	0.109085	0.766691	0.454542	0.436061	2.71908	0	0	0	0	1	1	0.2
3	Cthe0927	185_G426	D		chromosome segregation protein SMC	-0.28258	0.067456	-0.12187	-0.29953	-0.28798	-0.02692	0.350041	0.160719	-0.01695	-0.00539	0.255661	2.24043	0.726886	0.051465	0.015778	1.40704	1	0	0	0	0	1	0.2
3	Cthe0487	238_G1975	D		Cobyrinic acid a,c-diamide synthase	0.004198	0.427811	0.46416	-0.16158	0.662766	0.77417	0.423614	0.459963	-0.16578	0.658568	0.769973	1.15878	1.30571	0.328506	2.21907	2.79977	0	0	0	1	1	2	0.4
3	Cthe0744	205_G808	M		copper amine oxidase-like	0.271588	0.456331	0.395505	1.27515	0.285747	0.300488	0.184743	0.123918	1.00356	0.014159	0.028901	0.703575	0.414526	7.84955	0.035951	0.076384	0	0	1	0	0	1	0.2
3	Cthe0593	240_G2104			copper amine oxidase-like	-0.91641	-0.85144	-0.5807	-0.39179	-0.41633	-0.70087	0.064974	0.335712	0.524621	0.500081	0.215544	0.139255	1.12234	2.16363	2.01472	0.605366	0	0	1	1	0	2	0.4
3	Cthe0402	241_G2157			copper amine oxidase-like	0.158191	0.533587	0.574085	0.937765	0.350109	0.478237	0.375397	0.415894	0.779574	0.191918	0.320047	1.67015	1.94419	4.88113	0.642643	1.32121	0	0	1	0	0	1	0.2
3	Cthe1908	213_G990			copper amine oxidase-like	0.194325	0.367165	0.689314	0.563343	0.421227	0.58819	0.172839	0.494988	0.369018	0.226902	0.393865	0.750794	3.47952	2.25242	1.10173	2.48189	0	1	1	0	1	3	0.6
3	Cthe3204	240_G2138	R		CRISPR-associated helicase Cas3	-0.00835	0.413241	0.390647	0.91651	0.500216	0.506919	0.421588	0.398993	0.924857	0.508563	0.515265	2.3912	2.20289	7.2689	3.15815	3.21965	1	1	1	1	1	5	1
3	Cthe3220	236_G1834	L	cas4	CRISPR-associated protein Cas4	-1.19788	-0.99135	-0.9699	-0.60697	-0.58311	-0.43467	0.206524	0.227972	0.590909	0.61477	0.763206	0.682841	0.782259	3.13919	3.32751	4.5492	0	0	1	1	1	3	0.6
3	Cthe2050	248_G2641	L		CRISPR-associated RAMP protein, SSO1426 family	-0.63692	-0.55383	-0.3267	-0.62063	-0.62791	-0.21323	0.083088	0.310217	0.016295	0.009012	0.423693	0.232212	1.32838	0.038699	0.021004	2.1052	0	0	0	0	1	1	0.2
3	Cthe1305	256_G3555	G		Cupin 2, conserved barrel	1.14943	1.53237	1.54265	1.24115	1.28862	1.0665	0.382939	0.393225	0.091727	0.139192	-0.08293	1.99046	2.07052	0.28243	0.477865	0.24996	0	1	0	0	0	1	0.2
3	Cthe1068	252_G3021	F		cytidine deaminase	0.999391	1.33167	1.47213	1.83957	1.40013	1.40269	0.332283	0.472739	0.840178	0.400737	0.403296	1.27537	2.14589	4.97144	1.67895	1.69484	0	1	1	0	0	2	0.4
3	Cthe1805	245_G2421	T	GGDEF	diguanylate cyclase	-0.10577	-0.34119	-0.12052	0.691221	0.089526	0.250685	-0.23542	-0.01475	0.796989	0.195294	0.356453	0.859678	0.0339	5.0824	0.664158	1.56291	0	0	1	0	0	1	0.2
3	Cthe0129	253_G3177	T	GGDEF	diguanylate cyclase	1.31354	1.47498	1.17075	2.11452	1.51438	1.32687	0.161438	-0.14279	0.800977	0.20084	0.013333	0.483494	0.412528	4.78718	0.646587	0.029056	0	0	1	0	0	1	0.2
3	Cthe1282	256_G3575	T	GGDEF	diguanylate cyclase	0.045951	0.145508	0.285105	0.441359	0.759408	0.6557	0.099556	0.239154	0.395408	0.713457	0.609748	0.238768	0.734108	1.50487	3.60652	2.8622	0	0	0	1	1	2	0.4
3	Cthe0408	241_G2162	T	GGDEF	diguanylate cyclase	-0.78875	-0.96986	-0.33475	0.57852	-0.21253	-0.199	-0.18111	0.454	1.36727	0.576221	0.589749	0.450338	1.62049	7.79202	2.30892	2.39009	0	0	1	1	1	3	0.6
3	Cthe0247	214_G1007	L		DNA mismatch repair protein MutS-like	0.598543	0.700175	0.552887	1.19202	0.751975	0.474103	0.101632	-0.04566	0.593474	0.153433	-0.12444	0.237084	0.095271	2.6433	0.393832	0.303041	0	0	1	0	0	1	0.2
3	Cthe2372	249_G2706	L	dnaN	DNA polymerase III, beta subunit	0.796365	1.6769	1.40807	2.05573	0.8472	-0.12893	0.880537	0.611703	1.25936	0.050836	-0.9253	2.18965	1.27876	3.71651	0.061001	2.35744	1	0	1	0	1	3	0.6
3	Cthe0896	222_G1241	L	dnaG	DNA primase	0.742577	0.968692	1.23601	1.11215	0.876926	1.09038	0.226115	0.493429	0.369569	0.13435	0.3478	0.85807	2.6843	1.74645	0.426418	1.59651	0	1	0	0	0	1	0.2
3	Cthe3006	223_G1272	S		ErfK/YbiS/YcfS/YnhG	-0.57244	-0.29691	-0.34558	-0.13534	-0.63745	-0.54851	0.27553	0.226854	0.437096	-0.06501	0.023925	1.22916	0.930446	2.42994	0.187821	0.062091	0	0	1	0	0	1	0.2
3	Cthe0507	163_G199	R		Exonuclease, RNase T and DNA polymerase III	-0.17204	-0.38452	-0.177	0.466236	0.014282	-0.40667	-0.21248	-0.00495	0.638279	0.186325	-0.23463	0.507048	0.008315	2.42687	0.427437	0.578272	0	0	1	0	0	1	0.2
3	Cthe1168	234_G1744	S		Extradiol ring-cleavage dioxygenase, class III enzyme, subunit B	-0.09371	-0.19481	-0.19454	0.854339	-0.274	-0.5319	-0.10111	-0.10083	0.948045	-0.18029	-0.4382	0.143528	0.143091	2.81218	0.282971	0.907634	0	0	1	0	0	1	0.2
3	Cthe0475	238_G1963	N		flagellar	0.685037	0.710408	1.13573	1.1942	1.41563	1.38214	0.025371	0.450693	0.509167	0.730591	0.6971	0.067974	2.64405	3.16746	5.3161	4.9807	0	1	1	1	1	4	0.8
3	Cthe0462	238_G1950	N	FlgB	flagellar basal-body rod protein FlgB	0.718891	1.30701	0.946413	1.30917	0.982491	1.0307	0.588123	0.227522	0.590279	0.2636	0.311812	3.50063	0.870889	3.51941	1.07309	1.36859	1	0	1	0	0	2	0.4
3	Cthe0463	238_G1951	N	FlgC	flagellar basal-body rod protein FlgC	0.544254	1.02793	1.01719	0.808085	0.796345	1.03899	0.48368	0.472932	0.263832	0.252091	0.494731	2.02904	1.96235	0.841626	0.789912	2.09842	1	0	0	0	1	2	0.4
3	Cthe0485	238_G1973	N, U	FlhA	flagellar biosynthesis protein FlhA	-0.27015	0.150048	-0.02444	-0.0516	-0.18552	-0.12626	0.420198	0.245706	0.218546	0.08463	0.143889	2.48282	1.126	0.952532	0.273996	0.537041	1	0	0	0	0	1	0.2
3	Cthe0467	238_G1955	N, U		Flagellar biosynthesis/type III secretory pathway protein-like	0.066851	0.422982	0.34862	0.356003	-0.0517	0.149913	0.356131	0.281769	0.289152	-0.11855	0.083063	2.37648	1.67787	1.74336	0.497721	0.316392	1	0	0	0	0	1	0.2
3	Cthe0484	238_G1972	N, U	flhB	flagellar biosynthetic protein FlhB	-0.79079	-0.3338	-0.38334	-0.69077	-0.50092	0.140381	0.456997	0.407458	0.100022	0.289876	0.931174	1.81431	1.53125	0.234937	0.936032	5.13908	0	0	0	0	1	1	0.2
3	Cthe0469	238_G1957	N, O, U		flagellar export protein FliJ	-1.21781	-1.02976	-0.77513	-1.2619	-1.18363	-0.69068	0.188042	0.442679	-0.04409	0.034174	0.527125	0.631065	2.15562	0.108869	0.082379	2.79489	0	1	0	0	1	2	0.4
3	Cthe0464	238_G1952	N, U	fliE	flagellar hook-basal body complex subunit FliE	-0.14944	0.339249	0.07086	-0.31797	0.038813	0.359941	0.488687	0.220298	-0.16853	0.18825	0.509379	2.28512	0.721827	0.503671	0.583249	2.43067	1	0	0	0	1	2	0.4
3	Cthe0478	238_G1966	N, T		flagellar motor switch protein FliN	0.40535	0.763304	0.618783	0.831261	0.58904	0.241935	0.357954	0.213433	0.425911	0.18369	-0.16342	1.69236	0.803538	2.19098	0.653794	0.558684	0	0	1	0	0	1	0.2
3	Cthe1444	224_G1309	J		GCN5-related N-acetyltransferase	-0.31668	-0.20975	0.102954	-0.11126	-0.00639	-0.3551	0.106933	0.419634	0.205417	0.310289	-0.03842	0.457258	3.20735	1.11799	2.04871	0.133574	0	1	0	1	0	2	0.4
3	Cthe2562	255_G3490	J, M		glucose-1-phosphate cytidylyltransferase	-0.1665	-0.08406	0.330088	0.565149	0.511005	0.466893	0.082449	0.496592	0.731654	0.677509	0.633397	0.172437	1.84855	3.28614	2.93375	2.65496	0	0	1	1	1	3	0.6
3	Cthe0874	204_G766	E, H	trpG_papA	glutamine amidotransferase of anthranilate synthase	-0.54694	-0.65595	0.261798	-0.07383	-0.15485	0.132313	-0.10901	0.808737	0.473111	0.392093	0.679253	0.429479	7.27595	3.46271	2.62379	5.78094	0	1	1	1	1	4	0.8
3	Cthe1428	224_G1324	G		glycoside hydrolase, family 1	-0.64037	-0.49692	-0.53994	-0.07712	-0.55494	-0.45761	0.143451	0.100425	0.563246	0.085428	0.182762	0.569009	0.358576	4.08959	0.293355	0.791245	0	0	1	0	0	1	0.2
3	Cthe2119	217_G1100	G		glycoside hydrolase, family 10	-1.5723	-1.59601	-1.26457	-0.82023	-1.19678	-0.55468	-0.0237	0.307734	0.752074	0.375522	1.01762	0.047141	1.00408	3.73571	1.33812	5.72421	0	0	1	0	1	2	0.4
3	Cthe0912	222_G1224	G		glycoside hydrolase, family 10	-1.27729	-1.37159	-0.58018	0.166046	-0.62693	-1.00753	-0.0943	0.697117	1.44334	0.650362	0.269759	0.210662	3.23401	8.71151	2.91898	0.807894	0	1	1	1	0	3	0.6
3	Cthe0639	221_G1196	G		glycoside hydrolase, family 13-like	-0.46819	0.046312	-0.54087	-0.16537	-0.25619	0.281123	0.514501	-0.07268	0.30282	0.212	0.749313	2.40423	0.175472	1.10184	0.668845	4.17754	1	0	0	0	1	2	0.4
3	Cthe0211	256_G3729	G		glycoside hydrolase, family 16	-0.3319	0.047659	-0.1259	-0.52267	0.239833	-0.06233	0.379559	0.205995	-0.19077	0.571733	0.26957	1.76168	0.73244	0.659417	3.2366	1.06881	0	0	0	1	0	1	0.2
3	Cthe0536	250_G2770	G		glycoside hydrolase, family 5	1.6669	1.97614	2.22803	2.28604	2.41234	1.98876	0.309238	0.56113	0.619138	0.745445	0.321865	1.09411	2.63213	3.04531	3.99497	1.15899	0	1	1	1	0	3	0.6
3	Cthe0543	250_G2777	O		glycoside hydrolase, family 9	1.28889	1.24697	1.62169	1.80956	1.65931	1.36059	-0.04191	0.332801	0.520673	0.370423	0.071705	0.143434	2.194	4.23888	2.57321	0.26885	0	1	1	1	0	3	0.6
3	Cthe0745	205_G785	O		glycoside hydrolase, family 9	0.345706	0.234524	0.550289	1.06255	0.712531	1.05989	-0.11118	0.204583	0.716843	0.366825	0.714186	0.305678	0.673429	4.15556	1.5455	4.13345	0	0	1	0	1	2	0.4
3	Cthe0043	253_G3100	O		glycoside hydrolase, family 9	0.808937	0.987789	1.26754	1.53987	1.63248	1.23875	0.178852	0.458601	0.730932	0.823543	0.429817	0.539271	2.0553	4.08765	4.8435	1.86648	0	1	1	1	0	3	0.6
3	Cthe0433	241_G2181			glycoside hydrolase, family 9	1.28344	1.47199	1.80125	1.49662	1.47324	1.3292	0.188558	0.51781	0.213183	0.189806	0.045764	0.75433	3.28817	0.895123	0.761233	0.130847	0	1	0	0	0	1	0.2
3	Cthe0825	242_G2210			glycoside hydrolase, family 9	0.402358	0.293647	0.781087	0.898044	0.618709	0.709277	-0.10871	0.37873	0.495686	0.216351	0.30692	0.322393	1.78505	2.66376	0.795935	1.31011	0	0	1	0	0	1	0.2
3	Cthe2812	244_G2305			glycoside hydrolase, family 9	0.431188	0.554247	1.19262	1.13011	1.0193	1.15484	0.123058	0.761436	0.698921	0.588112	0.723651	0.326075	4.2221	3.73083	2.89515	3.92377	0	1	1	1	1	4	0.8
3	Cthe0413	241_G2166			glycoside hydrolase, family 9	1.08187	0.994328	1.82591	1.94059	1.92801	1.66782	-0.08754	0.74405	0.858727	0.846142	0.585959	0.142156	2.39987	2.96915	2.90498	1.68268	0	1	1	1	0	3	0.6
3	Cthe0624	247_G2568	R		glycoside hydrolase, family 9-like Ig-like	-0.27561	-0.14026	0.079547	0.304876	-0.08917	0.138455	0.135346	0.355154	0.580484	0.186434	0.414063	0.501064	1.95794	4.044	0.771703	2.46043	0	0	1	0	1	2	0.4
3	Cthe3097	206_G828	M		glycosyl transferase, family 2	0.903699	1.11481	1.38931	1.51312	1.26426	0.946284	0.211107	0.485608	0.60942	0.360559	0.042585	1.00049	3.40701	4.72568	2.19142	0.133282	0	1	1	1	0	3	0.6
3	Cthe1906	213_G992	G, T		glycosyl transferase, family 28	-0.80828	-0.48645	-0.59998	-1.06364	-0.23439	-0.51648	0.321833	0.2083	-0.25536	0.573894	0.291801	0.998478	0.548612	0.722395	2.33186	0.869385	0	0	0	1	0	1	0.2
3	Cthe1356	186_G442			glycosyltransferase	0.319955	0.249615	0.607458	0.605449	0.342073	0.815295	-0.07034	0.287503	0.285493	0.022117	0.49534	0.225919	1.46619	1.45117	0.062071	3.28425	0	0	0	0	1	1	0.2
3	Cthe0763	205_G789	R		GTP-binding	0.738854	1.03778	1.09277	1.21072	0.646639	0.814881	0.298931	0.353913	0.471868	-0.09221	0.076027	1.27537	1.63371	2.50501	0.266078	0.211274	0	0	1	0	0	1	0.2
3	Cthe0596	247_G2539	R		GTP-binding	-1.28859	-0.94118	-1.0063	-1.06692	-0.94902	-0.73198	0.347409	0.282285	0.221669	0.339572	0.556607	1.0307	0.769747	0.55449	0.997715	2.05534	0	0	0	0	1	1	0.2
3	Cthe0486	238_G1974	N		GTP-binding signal recognition particle SRP54, G-domain	0.049351	0.568281	0.528711	0.23404	0.524144	0.714528	0.51893	0.47936	0.184689	0.474793	0.665177	2.12322	1.88695	0.492011	1.86032	3.07039	1	0	0	0	1	2	0.4
3	Cthe1191	234_G1725	R		HAD-superfamily hydrolase, subfamily IA, variant 1	-0.91616	-0.5164	-0.92223	-0.11029	-0.51742	-0.82151	0.399761	-0.00607	0.805874	0.398747	0.094654	1.40453	0.011277	3.95679	1.39932	0.209928	0	0	1	0	0	1	0.2
3	Cthe2420	249_G2746	R		HD superfamily phosphohydrolases-like	0.0282	0.061476	0.565146	0.747289	0.809407	0.707675	0.033275	0.536946	0.719089	0.781206	0.679475	0.104505	4.1075	6.16718	6.87863	5.7136	0	1	1	1	1	4	0.8
3	Cthe2844	151_G126	L		Hedgehog/intein hint-like	-0.16494	-0.10566	0.294651	0.602691	0.512215	0.511117	0.059279	0.459594	0.767634	0.677158	0.676059	0.205767	3.36786	6.8917	5.83561	5.82279	0	1	1	1	1	4	0.8
3	Cthe2863	235_G1763			Hedgehog/intein hint-like	-0.6474	-0.677	-0.4348	-0.13996	-0.47858	-0.47255	-0.0296	0.212595	0.507436	0.168818	0.174849	0.070092	0.739854	2.61718	0.541737	0.56762	0	0	1	0	0	1	0.2
3	Cthe0364	210_G941	K		helix-turn-helix motif	0.438305	0.850645	0.44936	0.727009	0.578376	0.309263	0.412341	0.011056	0.288705	0.140071	-0.12904	3.05851	0.03454	1.80085	0.641366	0.574382	1	0	0	0	0	1	0.2
3	Cthe1154	125_G27			helix-turn-helix motif	0.064149	0.184264	0.319916	0.295873	0.512225	0.285491	0.120115	0.255767	0.231724	0.448076	0.221342	0.473632	1.34997	1.16963	3.09768	1.09492	0	0	0	1	0	1	0.2
3	Cthe2287	230_G1540	K		helix-turn-helix, AraC type	-0.70594	-0.22406	-0.37815	-0.34753	-0.25609	-0.49745	0.481882	0.327794	0.358407	0.449846	0.208491	2.58192	1.45785	1.66282	2.33067	0.763774	1	0	0	1	0	2	0.4
3	Cthe0665	232_G1626	O	hflK	HflK protein	-0.5825	-0.13365	0.095051	-0.47085	-0.3523	0.046866	0.448847	0.677551	0.111653	0.230199	0.629366	2.22567	4.08267	0.324489	0.842223	3.669	1	1	0	0	1	3	0.6
3	Cthe1585	254_G3214	T		histidine kinase internal region	-0.59206	-0.40055	-0.50281	-0.70643	-0.13263	-0.56812	0.191515	0.089249	-0.11437	0.459434	0.023938	0.633074	0.240003	0.324668	2.22476	0.055334	0	0	0	1	0	1	0.2
3	Cthe1369	181_G393	F, G, R		histidine triad (HIT) protein	1.26566	1.87161	1.53338	1.41084	1.61052	1.36835	0.605947	0.267723	0.145178	0.344862	0.10269	3.68486	1.10562	0.47738	1.59929	0.307755	1	0	0	0	0	1	0.2
3	Cthe2883	235_G1787	E	hisC	histidinol-phosphate aminotransferase	-0.25757	-0.18363	-0.08099	0.100203	-0.25607	0.129224	0.073948	0.176582	0.357776	0.001503	0.386797	0.260536	0.80502	2.24561	0.004251	2.52209	0	0	1	0	1	2	0.4
3	Cthe0872	204_G768	E		Indole-3-glycerol-phosphate synthase	-0.43239	0.168318	0.407176	0.174212	0.118146	0.221266	0.600704	0.839561	0.606598	0.550532	0.653651	2.31216	3.79017	2.34602	2.0306	2.62185	1	1	1	1	1	5	1
3	Cthe1821	245_G2405	E		inner-membrane translocator	-0.82167	-0.41766	-0.53542	-0.79552	-0.07118	-0.52116	0.404014	0.286258	0.026156	0.750492	0.300511	1.38621	0.846045	0.04966	3.46743	0.905778	0	0	0	1	0	1	0.2
3	Cthe2636	255_G3467	R	mviN	integral membrane protein MviN	-0.88501	-0.69652	-0.90559	-0.40844	-1.05578	-1.05373	0.188494	-0.02058	0.476573	-0.17077	-0.16872	0.624135	0.047445	2.36835	0.546872	0.538163	0	0	1	0	0	1	0.2
3	Cthe1178	234_G1735	Q		isochorismatase hydrolase	-0.85963	-1.00817	-0.43805	-0.14174	-0.35378	-0.37942	-0.14854	0.421582	0.717892	0.505852	0.480211	0.556948	2.47879	5.35908	3.24698	3.00719	0	1	1	1	1	4	0.8
3	Cthe0798	242_G2234	E		lipolytic enzyme, G-D-S-L	-0.48651	-0.5969	-0.4237	-0.14095	-0.52199	-0.24687	-0.11039	0.062812	0.345554	-0.03548	0.23964	0.456444	0.226816	2.28878	0.117756	1.33202	0	0	1	0	0	1	0.2
3	Cthe2347	194_G553	M		lipopolysaccharide biosynthesis	0.496493	0.975948	1.02305	0.425656	0.607057	0.26521	0.479455	0.526557	-0.07084	0.110564	-0.23128	2.45972	2.82719	0.188157	0.321042	0.849186	1	1	0	0	0	2	0.4
3	Cthe2977	246_G2478	D		MAEBL, putative	-0.2804	0.20274	0.845259	0.858988	0.566988	-0.08545	0.483145	1.12566	1.13939	0.847393	0.194951	2.35115	7.73271	7.85087	5.31512	0.636997	1	1	1	1	0	4	0.8
3	Cthe1552	254_G3228			MAEBL, putative	-0.14124	0.358049	0.187093	-0.28346	-0.09493	-0.00372	0.499294	0.328337	-0.14221	0.04631	0.137522	2.96044	1.58862	0.492545	0.127526	0.47144	1	0	0	0	0	1	0.2
3	Cthe1293	256_G3566	T	hdig	metal dependent phophohydrolase	-0.32332	-0.05011	0.302755	0.127214	0.099401	0.093113	0.273206	0.626076	0.450535	0.422722	0.416433	1.06598	3.61548	2.22206	2.02097	1.97642	0	1	1	1	0	3	0.6
3	Cthe2141	193_G545	F		metal-dependent phosphohydrolase, HD subdomain	-1.17385	-1.00795	-1.19871	-0.3114	-0.83321	-0.76336	0.165896	-0.02486	0.862445	0.340634	0.410483	0.42442	0.048657	4.4357	1.13238	1.48565	0	0	1	0	0	1	0.2
3	Cthe2087	248_G2607	G		metalloenzyme	-0.32934	-0.28224	0.334952	0.485393	0.230219	-0.02179	0.047094	0.66429	0.81473	0.559556	0.307544	0.106289	3.45484	4.63678	2.68174	1.10976	0	1	1	1	0	3	0.6
3	Cthe1554	254_G3225	L	ogt	methylated-DNA--protein-cysteine methyltransferase	1.2153	1.73083	1.99474	1.76106	1.47375	1.51625	0.515531	0.779436	0.545755	0.258452	0.30095	3.20392	5.77162	3.48342	1.15587	1.44256	1	1	1	0	0	3	0.6
3	Cthe2555	255_G3496			methyltransferase FkbM family	-1.05451	-0.94182	-1.58493	-0.12126	-0.68109	-0.76499	0.112686	-0.53042	0.933249	0.373422	0.289519	0.133037	0.92749	2.11539	0.572552	0.410555	0	0	1	0	0	1	0.2
3	Cthe0592	240_G2103	H		Methyltransferase type 11	0.346554	0.772904	0.496173	1.06192	0.454358	0.429955	0.426349	0.149619	0.715366	0.107804	0.083401	1.12332	0.279731	2.40747	0.189336	0.141041	0	0	1	0	0	1	0.2
3	Cthe2215	244_G2346	P		Mg2+ transporter protein, CorA-like	-0.00267	0.08261	0.297023	0.563249	0.449129	0.301899	0.085284	0.299697	0.565924	0.451803	0.304573	0.260846	1.4008	3.58892	2.57399	1.43432	0	0	1	1	0	2	0.4
3	Cthe1361	186_G437	G, M		NAD-dependent epimerase/dehydratase	0.218225	0.711933	0.519335	0.085805	0.264284	0.500181	0.493708	0.30111	-0.13242	0.046059	0.281957	2.62031	1.26113	0.409657	0.117093	1.14669	1	0	0	0	0	1	0.2
3	Cthe1393	228_G1468	T		PAS sensor protein	-0.8855	-0.85595	-0.53904	-0.61442	-0.29209	-0.59368	0.029548	0.346462	0.271082	0.593404	0.291817	0.095877	2.28699	1.58883	5.01185	1.77181	0	1	0	1	0	2	0.4
3	Cthe1382	203_G746	R		Patatin	0.047267	0.23302	0.099155	0.676358	0.275142	-0.05105	0.185753	0.051888	0.629091	0.227875	-0.09832	0.429424	0.095734	2.39879	0.561151	0.197001	0	0	1	0	0	1	0.2
3	Cthe1286	256_G3571	O		peptidase S1 and S6, chymotrypsin/Hap	1.09909	1.53443	1.24924	1.29827	1.17345	0.976561	0.435344	0.150156	0.199178	0.074361	-0.12253	2.8049	0.605009	0.892487	0.247946	0.46244	1	0	0	0	0	1	0.2
3	Cthe2680	196_G586	M		peptidase S41	-0.56989	-0.32969	-0.39595	-0.03707	-0.55927	-0.64314	0.240193	0.173934	0.532812	0.010614	-0.07326	0.884219	0.568212	2.83908	0.024134	0.193635	0	0	1	0	0	1	0.2
3	Cthe3136	243_G2248	O		peptidase S8 and S53, subtilisin, kexin, sedolisin	-0.60636	-0.10002	-0.27445	-0.22623	-0.00259	-0.19835	0.506339	0.33191	0.380138	0.603772	0.408012	2.70494	1.4457	1.76604	3.50688	1.96168	1	0	0	1	0	2	0.4
3	Cthe0091	253_G3140	M		Peptidoglycan glycosyltransferase	0.078524	-0.09024	0.232155	0.47169	0.140863	0.156694	-0.16876	0.15363	0.393166	0.062339	0.07817	0.70859	0.623613	2.40926	0.201042	0.26321	0	0	1	0	0	1	0.2
3	Cthe0728	208_G883	L		phage integrase	0.046662	-0.00288	0.205222	0.590469	0.208978	0.382372	-0.04955	0.15856	0.543807	0.162316	0.335709	0.177569	0.770445	4.63486	0.795866	2.28731	0	0	1	0	1	2	0.4
3	Cthe2455	215_G1030	L		phage integrase	-1.31617	-1.13088	-0.89472	-0.91801	-0.79947	-0.51008	0.185289	0.42145	0.398166	0.516705	0.806096	0.762473	2.51651	2.31238	3.40169	6.35803	0	1	1	1	1	4	0.8
3	Cthe1124	239_G2034	R		phenazine biosynthesis protein PhzF family	-1.59403	-1.11426	-1.47735	-0.97821	-1.22424	-1.35965	0.479768	0.116681	0.61582	0.369793	0.234383	2.11387	0.302348	3.06316	1.43786	0.750277	1	0	1	0	0	2	0.4
3	Cthe1071	252_G3018	T		PhoH-like protein	0.456672	0.631198	0.787565	1.06765	0.949775	0.68239	0.174526	0.330894	0.610976	0.493103	0.225719	0.554291	1.35663	3.36347	2.44901	0.786151	0	0	1	1	0	2	0.4
3	Cthe1604	254_G3198	P		phosphate ABC transporter, inner membrane subunit PstC	-0.66243	-0.64752	-0.55257	-0.05712	-0.77435	-1.04033	0.014911	0.109858	0.605302	-0.11193	-0.3779	0.027718	0.245294	2.5293	0.250852	1.26039	0	0	1	0	0	1	0.2
3	Cthe2735	237_G1888	G		phosphocarrier, HPr family	-0.65853	-0.49952	-0.46193	-0.70353	-0.57114	-0.19967	0.159004	0.196598	-0.04501	0.087381	0.458858	0.601582	0.804126	0.129051	0.279787	2.7682	0	0	0	0	1	1	0.2
3	Cthe3193	240_G2129			phospholipase C zinc-binding	-1.11324	-0.67748	-0.81141	-0.48268	-0.6229	-0.99022	0.435766	0.301829	0.630556	0.490342	0.123019	1.44766	0.854274	2.50404	1.72277	0.265451	0	0	1	0	0	1	0.2
3	Cthe0737	208_G875	H		Phosphopantethiene-protein transferase	0.737053	0.979093	1.00536	1.2029	1.18212	1.00669	0.24204	0.268307	0.465852	0.445064	0.269641	1.42769	1.66158	3.76043	3.51837	1.67382	0	0	1	1	0	2	0.4
3	Cthe0871	204_G769	E		Phosphoribosylanthranilate isomerase	0.305803	0.643451	0.958867	0.598807	0.634568	0.669542	0.337648	0.653064	0.293004	0.328766	0.36374	2.47048	6.34759	2.00028	2.37436	2.75948	1	1	0	1	1	4	0.8
3	Cthe0332	218_G1119	F		phosphoribulokinase/uridine kinase	-0.54552	-0.36262	-0.09807	-0.21066	-0.28407	0.186635	0.182902	0.447447	0.334855	0.261445	0.732154	0.579906	2.07854	1.35445	0.94852	4.29104	0	1	0	0	1	2	0.4
3	Cthe3059	239_G2051	J		phosphotransferase KptA/Tpt1	-1.14154	-1.25184	-0.57089	-0.61355	-0.48407	-0.70993	-0.1103	0.57065	0.527985	0.657463	0.431604	0.254058	2.40524	2.14243	2.96815	1.58869	0	1	1	1	0	3	0.6
3	Cthe1353	186_G444	R		polysaccharide biosynthesis protein	1.12253	1.3818	1.56587	1.22059	1.21448	1.06311	0.259272	0.443342	0.098057	0.091949	-0.05942	1.00974	2.2165	0.279869	0.258868	0.155148	0	1	0	0	0	1	0.2
3	Cthe1903	213_G995	G		polysaccharide deacetylase	-0.78659	-0.33585	-0.64913	-0.39147	-0.72889	-0.73343	0.450739	0.137462	0.395121	0.057701	0.053158	2.1395	0.405611	1.7592	0.143336	0.130675	1	0	0	0	0	1	0.2
3	Cthe3165	225_G1340			PpiC-type peptidyl-prolyl cis-trans isomerase	-0.84505	-0.69987	-0.20756	-0.37698	-0.70484	-0.49877	0.145178	0.637493	0.468071	0.140208	0.346281	0.314854	2.44806	1.54755	0.301614	0.999597	0	1	0	0	0	1	0.2
3	Cthe0449	238_G1936	S		PRC-barrel	-0.85266	-1.11483	-0.71738	-0.06924	-0.32638	-1.09449	-0.26217	0.135277	0.783426	0.52628	-0.24183	0.80627	0.33709	3.98889	2.21851	0.721091	0	0	1	1	0	2	0.4
3	Cthe1100	252_G2996	N, U		prepilin-type cleavage/methylation	1.10566	1.3928	1.97965	2.06274	1.69814	1.58582	0.287139	0.873985	0.957073	0.59248	0.480159	1.7363	8.36393	9.3247	5.01841	3.7177	0	1	1	1	1	4	0.8
3	Cthe2419	249_G2670	L		primosome, DnaD subunit	-0.7511	-0.84875	-0.25805	-0.3852	-0.85995	-0.00737	-0.09765	0.493046	0.365894	-0.10885	0.743733	0.200094	1.7204	1.11251	0.227456	3.16779	0	0	0	0	1	1	0.2
3	Cthe1292	256_G3797	G		proposed homoserine kinase	0.831489	1.2013	1.20668	1.10393	0.698744	0.733427	0.369812	0.375188	0.272444	-0.13275	-0.09806	2.3867	2.43853	1.51666	0.551914	0.372788	1	1	0	0	0	2	0.4
3	Cthe0544	250_G2778	T		protein phosphatase 2C-like	-0.25216	-0.06938	0.116028	0.1413	-0.08953	-0.02621	0.182776	0.368186	0.393459	0.162631	0.225944	0.730781	2.00621	2.21458	0.623283	0.983084	0	0	1	0	0	1	0.2
3	Cthe1928	207_G852			Protein splicing (intein) site	-0.82891	-0.69698	-0.40357	-0.22189	-0.60192	-0.32861	0.131932	0.425345	0.607022	0.226989	0.500307	0.486264	2.57097	4.32836	1.02151	3.26921	0	1	1	0	1	3	0.6
3	Cthe0489	238_G1977	N, T		Protein-glutamate methylesterase	-0.32786	-0.29786	-0.11496	0.020483	-0.17106	0.357874	0.029999	0.212892	0.348339	0.156796	0.68573	0.088715	0.98731	2.02754	0.645569	5.43354	0	0	1	0	1	2	0.4
3	Cthe1083	252_G2935	R		Putative homoserine kinase type II (protein kinase fold)-like	-0.8462	-0.53544	-0.91172	-0.30365	-0.47001	-1.18356	0.310764	-0.06552	0.542555	0.376189	-0.33735	0.93068	0.132268	2.09874	1.22355	1.04589	0	0	1	0	0	1	0.2
3	Cthe1495	192_G529	S		pyridoxamine 5'-phosphate oxidase-related, FMN-binding	1.03532	1.03367	1.1381	1.65709	1.66783	1.26142	-0.00164	0.102787	0.62177	0.632518	0.226103	0.003834	0.307641	3.81861	3.91459	0.868195	0	0	1	1	0	2	0.4
3	Cthe1167	234_G1745	O		Radical SAM	0.28734	0.496674	0.179838	0.617559	0.127215	0.236433	0.209334	-0.1075	0.330218	-0.16013	-0.05091	1.26775	0.503192	2.48724	0.864411	0.199468	0	0	1	0	0	1	0.2
3	Cthe0245	214_G1023	K		regulatory protein, ArsR	0.611793	0.741189	0.973285	0.765099	1.16073	1.1343	0.129396	0.361492	0.153306	0.548934	0.52251	0.280594	1.09576	0.345957	2.02236	1.87936	0	0	0	1	0	1	0.2
3	Cthe2441	215_G1036	G, K		regulatory protein, DeoR	-0.25411	0.233899	0.263743	0.384956	0.430657	0.409383	0.488008	0.517852	0.639066	0.684766	0.663492	1.78125	1.94536	2.66028	2.94721	2.81259	0	0	1	1	1	3	0.6
3	Cthe0938	227_G1434	Q		regulatory protein, DeoR	1.35886	1.48634	1.82517	1.9153	2.05488	1.65919	0.127475	0.46631	0.556442	0.69602	0.300331	0.266264	1.52337	1.97894	2.76092	0.810091	0	0	0	1	0	1	0.2
3	Cthe1916	207_G867	K, T		response regulator receiver	0.769576	0.899465	0.879154	1.33225	0.5596	0.686648	0.129889	0.109578	0.562672	-0.20998	-0.08293	0.351872	0.285098	2.73964	0.658685	0.204217	0	0	1	0	0	1	0.2
3	Cthe1528	212_G974	K, T		response regulator receiver	0.065313	0.158379	0.222724	0.893124	0.372742	0.33158	0.093067	0.157412	0.827812	0.307429	0.266268	0.340165	0.675198	7.25301	1.75855	1.42269	0	0	1	0	0	1	0.2
3	Cthe0799	242_G2193	K, T		response regulator receiver	0.008377	0.115789	0.386415	0.675457	0.47815	0.498617	0.107412	0.378038	0.66708	0.469773	0.49024	0.508212	3.07781	6.83608	4.22416	4.48923	0	1	1	1	1	4	0.8
3	Cthe3164	225_G1339	T		response regulator receiver	0.865951	1.63183	1.45975	1.3635	1.02834	1.08382	0.765884	0.593793	0.497544	0.162393	0.217867	4.77424	3.3078	2.54608	0.515447	0.766529	1	1	1	0	0	3	0.6
3	Cthe0479	238_G1967	T		response regulator receiver	0.283525	0.574876	0.780601	0.841228	0.375508	0.433102	0.291352	0.497076	0.557704	0.091984	0.149577	1.52125	3.35878	3.97175	0.317238	0.593435	0	1	1	0	0	2	0.4
3	Cthe0761	205_G791	L		Ribonuclease H	-0.4957	-0.32769	-0.10901	-0.44449	-0.83535	-0.1211	0.16801	0.386695	0.051208	-0.33964	0.374603	0.609776	2.00696	0.141869	1.6556	1.91437	0	1	0	0	0	1	0.2
3	Cthe2172	256_G3611	J		ribosomal protein L31	1.18408	1.42178	1.5093	1.19711	1.82207	1.70855	0.237704	0.325218	0.013032	0.637997	0.524472	0.561054	0.861185	0.021415	2.2998	1.7187	0	0	0	1	0	1	0.2
3	Cthe2370	249_G2688			ribosomal protein L34	1.15141	1.11613	1.54882	1.74962	1.61403	1.7948	-0.03528	0.397415	0.598206	0.462615	0.643395	0.078682	1.64496	3.0197	2.06086	3.36162	0	0	1	1	1	3	0.6
3	Cthe0992	209_G902	J		ribosomal protein L7Ae/L30e/S12e/Gadd45	1.52787	1.77852	1.67423	1.8788	1.4732	1.52596	0.250653	0.146355	0.35093	-0.05467	-0.00191	1.3967	0.652643	2.29885	0.189832	0.005612	0	0	1	0	0	1	0.2
3	Cthe0783	197_G618	J		RNA modification enzyme, MiaB family	-0.03364	-0.06061	0.055933	0.480724	0.204174	0.114954	-0.02697	0.089572	0.514363	0.237813	0.148592	0.060382	0.230663	2.49154	0.810055	0.431433	0	0	1	0	0	1	0.2
3	Cthe0058	253_G3115	K		RNA polymerase sigma factor	-0.02224	0.297288	0.43635	0.315855	0.63409	0.347634	0.31953	0.458593	0.338097	0.656332	0.369876	1.86817	3.19498	2.03179	5.34036	2.32256	0	1	1	1	1	4	0.8
3	Cthe3179	225_G1348	M		Serine-type D-Ala-D-Ala carboxypeptidase	-0.40219	-0.61368	-0.53874	0.179356	0.001695	-0.4095	-0.21149	-0.13656	0.581541	0.40388	-0.00732	1.10458	0.600949	4.86416	2.86748	0.022043	0	0	1	1	0	2	0.4
3	Cthe1171	234_G1739	M		Serine-type D-Ala-D-Ala carboxypeptidase	-0.46357	-0.17094	-0.21079	-0.59849	-0.14561	0.019254	0.29263	0.252782	-0.13492	0.317962	0.482827	1.26231	1.02235	0.435655	1.42494	2.6474	0	0	0	0	1	1	0.2
3	Cthe0731	208_G897	E		Shikimate kinase	0.703051	0.872507	0.809834	1.03157	0.840562	0.777386	0.169456	0.106783	0.32852	0.137511	0.074335	0.792479	0.427402	2.06777	0.595829	0.271857	0	0	1	0	0	1	0.2
3	Cthe2731	237_G1884	K		sigma-70 region 2	1.27701	1.3241	1.14869	1.78997	1.60223	1.51557	0.04709	-0.12832	0.512961	0.325217	0.238555	0.106203	0.342472	2.35418	1.20181	0.774577	0	0	1	0	0	1	0.2
3	Cthe2059	248_G2630	K		sigma-70 region 2	0.076669	-0.0414	0.126485	0.550855	0.171669	0.371173	-0.11807	0.049816	0.474186	0.095	0.294504	0.36082	0.129922	2.52205	0.275749	1.2474	0	0	1	0	0	1	0.2
3	Cthe2079	248_G2590	O, U		signal peptidase I	-0.16174	0.21591	0.253529	-0.02216	0.087067	0.160256	0.377649	0.415268	0.13958	0.248806	0.321994	1.85992	2.14203	0.460194	1.01156	1.46956	0	1	0	0	0	1	0.2
3	Cthe0764	205_G788	U		signal peptidase I	0.37126	0.737605	0.661816	0.967366	0.432703	0.295065	0.366345	0.290556	0.596106	0.061443	-0.07619	1.71597	1.2215	3.53139	0.164666	0.211498	0	0	1	0	0	1	0.2
3	Cthe1421	224_G1286	O, U	SppA_36K	signal peptide peptidase SppA, 36K type	0.663994	1.09196	0.996962	1.37562	1.25939	1.06224	0.427961	0.332968	0.711624	0.595399	0.398247	3.12718	2.15416	6.41363	5.03218	2.81143	1	1	1	1	1	5	1
3	Cthe2782	252_G2951	V		S-layer-like region	-1.1728	-0.73099	-0.49514	-1.33406	-1.12961	-0.74009	0.441815	0.677659	-0.16126	0.043196	0.43271	1.12072	2.10117	0.292916	0.06582	1.08769	0	1	0	0	0	1	0.2
3	Cthe3122	243_G2265			S-layer-like region	-0.09511	0.204605	0.468419	0.398266	0.02634	0.164117	0.299717	0.563532	0.493378	0.121453	0.25923	1.12139	2.84618	2.33581	0.333477	0.911909	0	1	1	0	0	2	0.4
3	Cthe2063	248_G2583			spore germination protein	0.22451	0.291947	0.289461	1.57475	0.62169	0.680422	0.067437	0.064951	1.35024	0.39718	0.455912	0.132129	0.126675	7.35057	1.26791	1.55158	0	0	1	0	0	1	0.2
3	Cthe1920	207_G861			stage II sporulation protein R	-0.19275	-0.47399	-0.03081	0.624243	0.282641	-0.23046	-0.28123	0.16194	0.816997	0.475394	-0.0377	0.671363	0.327447	3.15204	1.4126	0.062406	0	0	1	0	0	1	0.2
3	Cthe1861	219_G1156	K, T		Sugar diacid utilization regulator-like	0.353737	0.623066	0.75346	0.811875	0.252427	0.30913	0.269329	0.399723	0.458138	-0.10131	-0.04461	1.55722	2.79899	3.42288	0.403329	0.150569	0	1	1	0	0	2	0.4
3	Cthe2473	201_G696	L		Terminase small subunit	-0.40553	-0.26525	0.034385	0.333151	-0.19023	0.415419	0.140274	0.439913	0.73868	0.215302	0.820948	0.293105	1.36441	2.94098	0.504708	3.43593	0	0	1	0	1	2	0.4
3	Cthe0613	247_G2559	C		thiamine pyrophosphate enzyme-like TPP-binding	1.35336	1.73395	1.90368	1.99345	1.36736	1.50553	0.380601	0.550325	0.640094	0.014001	0.15217	1.16429	2.00187	2.50685	0.024376	0.338761	0	0	1	0	0	1	0.2
3	Cthe1227	251_G2887	F		Thymidylate synthase	-0.071	-0.12694	0.058477	0.597107	0.309815	0.136616	-0.05595	0.129473	0.668104	0.380811	0.207613	0.169262	0.47145	4.92288	2.16487	0.893971	0	0	1	1	0	2	0.4
3	Cthe2380	249_G2716	S		TPR repeat	0.715449	1.26431	1.24201	1.36173	1.10365	1.08508	0.548865	0.526564	0.646286	0.3882	0.369633	4.25473	4.00849	5.35388	2.5608	2.38069	1	1	1	1	1	5	1
3	Cthe0834	128_G38	K	nusB	transcription antitermination factor NusB	0.722574	0.891188	1.50781	1.39061	1.13103	1.30396	0.168614	0.785234	0.668039	0.408452	0.581385	0.468294	4.22571	3.34172	1.61072	2.72161	0	1	1	0	1	3	0.6
3	Cthe1362	186_G436	K		transcription antitermination protein NusG	0.340271	0.77277	0.888232	0.396745	0.595827	0.986981	0.432499	0.547961	0.056474	0.255556	0.64671	1.82247	2.59149	0.129791	0.850765	3.31137	0	1	0	0	1	2	0.4
3	Cthe3026	190_G514	K		transcription elongation factor GreA/GreB region	1.19372	1.66408	1.77521	1.70567	1.43792	0.849703	0.470353	0.581483	0.511949	0.244193	-0.34402	2.22227	3.04526	2.52107	0.855511	1.39871	1	1	1	0	0	3	0.6
3	Cthe1363	186_G435	D		Transferred entry: 2.7.10.1 and 2.7.10.2	0.539877	0.8906	0.592532	0.784393	0.51488	0.506389	0.350723	0.052655	0.244516	-0.025	-0.03349	2.11654	0.170539	1.24351	0.074578	0.102509	1	0	0	0	0	1	0.2
3	Cthe0515	250_G2836	L		transposase IS66	0.096971	0.240214	0.285961	1.12676	0.497009	0.404419	0.143243	0.18899	1.02979	0.400038	0.307449	0.376835	0.5395	6.10573	1.54762	1.05553	0	0	1	0	0	1	0.2
3	Cthe1659	150_G114	P		TrkA-N	-0.93405	-0.78897	-0.51367	-0.08289	-0.42715	0.047253	0.145081	0.420382	0.851159	0.506905	0.981303	0.33459	1.42152	4.02928	1.87398	4.93259	0	0	1	0	1	2	0.4
3	Cthe1263	256_G3587			tryptophan RNA-binding attenuator protein	1.97522	2.10281	2.20201	2.39636	2.10197	2.15802	0.127586	0.22679	0.421132	0.126743	0.182798	0.548779	1.22166	3.05043	0.543973	0.897603	0	0	1	0	0	1	0.2
3	Cthe0257	256_G3746	N, U	pilT	twitching motility protein	-1.05193	-0.58114	-1.09767	-0.87131	-0.88287	-1.19044	0.470787	-0.04574	0.180613	0.169062	-0.13851	2.4578	0.116782	0.61945	0.566913	0.436526	1	0	0	0	0	1	0.2
3	Cthe0271	256_G3759	M		type 3a, cellulose-binding	1.25176	1.73223	1.63542	1.5153	1.487	1.23969	0.480463	0.383655	0.263531	0.235235	-0.01207	2.53317	1.81253	1.04731	0.891453	0.028325	1	0	0	0	0	1	0.2
3	Cthe0404	241_G2159	S		type 3a, cellulose-binding	-0.27679	-0.26118	-0.20119	0.367997	0.515689	0.3759	0.015611	0.075605	0.644791	0.792483	0.652694	0.041393	0.23585	4.56498	6.06974	4.64438	0	0	1	1	1	3	0.6
3	Cthe0059	253_G3116			type 3a, cellulose-binding	-0.29678	-0.44152	-0.15462	0.04879	0.179122	-0.27381	-0.14475	0.14216	0.345568	0.4759	0.02297	0.517978	0.505832	1.7666	2.84302	0.060775	0	0	0	1	0	1	0.2
3	Cthe1107	252_G2989	N, U		type II secretion system protein E	0.579081	0.426776	0.910373	1.20275	0.9622	0.870429	-0.15231	0.331292	0.623673	0.383119	0.291348	0.418616	1.21182	3.08723	1.49829	1.00754	0	0	1	0	0	1	0.2
3	Cthe0518	250_G2834	V		type III restriction enzyme, res subunit	-0.33534	-0.00312	0.15456	-0.56842	-0.12801	-0.26588	0.332222	0.489903	-0.23308	0.207337	0.069467	1.30458	2.3166	0.787513	0.670499	0.171235	0	1	0	0	0	1	0.2
3	Cthe0483	238_G1971	N, U		type III secretion system inner membrane R protein	0.70061	1.06919	1.06089	1.49596	0.813841	0.885707	0.368585	0.360284	0.795349	0.113231	0.185097	1.9968	1.9303	6.06977	0.38592	0.739257	0	0	1	0	0	1	0.2
3	Cthe0488	238_G1976	M		type IV pilus assembly PilZ	0.160257	0.60366	0.464587	0.380588	0.217099	0.35947	0.443403	0.304331	0.220331	0.056842	0.199214	2.23542	1.28214	0.809199	0.148446	0.7041	1	0	0	0	0	1	0.2
3	Cthe2893	235_G1798	T		type IV pilus assembly PilZ	-0.76896	-0.44397	-0.36029	-0.04237	-0.35649	-0.06327	0.324986	0.40867	0.726588	0.412462	0.705688	1.34645	1.88762	4.40415	1.9137	4.22424	0	0	1	0	1	2	0.4
3	Cthe0868	204_G773			type IV pilus assembly PilZ	0.31381	0.438215	0.963574	0.909408	0.423314	0.541875	0.124406	0.649764	0.595598	0.109505	0.228065	0.377117	3.90916	3.44381	0.321425	0.845135	0	1	1	0	0	2	0.4
3	Cthe1865	219_G1142			type IV pilus assembly PilZ	1.11118	1.78639	1.77565	1.15204	1.45694	1.76277	0.675214	0.664472	0.040862	0.345764	0.651592	2.23634	2.18356	0.065116	0.844201	2.12085	1	1	0	0	1	3	0.6
3	Cthe1173	234_G1738			type IV pilus assembly PilZ	-0.56554	-0.25331	-0.34062	-0.04777	0.3761	0.283699	0.31223	0.224926	0.517776	0.941645	0.849243	1.0638	0.672579	2.23588	5.33334	4.61642	0	0	1	1	1	3	0.6
3	Cthe3041	190_G508	H		UbiA prenyltransferase	0.019751	0.156201	-0.02233	0.662917	-0.08844	-0.32226	0.13645	-0.04208	0.643166	-0.10819	-0.34201	0.419974	0.104712	3.80779	0.313563	1.49597	0	0	1	0	0	1	0.2
3	Cthe3177	225_G1353	M		UDP-N-acetylglucosamine:LPS N-acetylglucosamine transferase-like	0.332093	-0.00882	0.593337	1.19802	0.785394	0.646868	-0.34092	0.261244	0.865927	0.453301	0.314775	1.66045	1.12556	6.39116	2.53598	1.47625	0	0	1	1	0	2	0.4
3	Cthe1180	234_G1733			uncharacterized predicted metal-binding protein	-0.83808	-0.30279	-0.64127	-0.82072	-0.15138	-0.66594	0.535299	0.196818	0.017362	0.686703	0.172145	2.20695	0.531403	0.033505	3.19402	0.44602	1	0	0	1	0	2	0.4
3	Cthe1445	224_G1308			uncharacterized Zn-finger protein	-0.58241	-0.62089	-0.06711	-0.09469	-0.41893	-0.19492	-0.03848	0.515297	0.487716	0.163477	0.387489	0.097274	2.84201	2.61916	0.547516	1.85998	0	1	1	0	0	2	0.4
3	Cthe1349	186_G450	M		Undecaprenyl-phosphate galactose phosphotransferase	0.773641	1.024	0.742992	1.34131	0.90084	0.686307	0.250361	-0.03065	0.56767	0.127199	-0.08733	1.06348	0.080584	3.55143	0.42365	0.265136	0	0	1	0	0	1	0.2
3	Cthe1812	245_G2414	O		Urease accessory protein UreD	-1.43246	-1.2702	-0.88813	-1.05512	-1.07349	-1.12541	0.162254	0.54433	0.377331	0.358961	0.307045	0.407149	2.22334	1.29394	1.20349	0.962067	0	1	0	0	0	1	0.2
4	Cthe1028	187_G463	C	ackA	acetate kinase	0.331464	0.103735	-0.02595	-0.31118	-0.46568	-0.01877	-0.22773	-0.35742	-0.64265	-0.79715	-0.35024	0.58983	1.10361	2.61992	3.60006	1.07193	0	0	1	1	0	2	0.4
4	Cthe2606	255_G3394	C	atpA	ATP synthase F1, alpha subunit	1.18683	0.957694	0.675952	1.19067	0.379467	0.501472	-0.22914	-0.51088	0.003835	-0.80736	-0.68536	1.06407	3.46707	0.010256	6.57924	5.2741	0	1	0	1	1	3	0.6
4	Cthe2604	255_G3392	C	atpB	ATP synthase F0, B subunit	0.849821	0.801037	0.442589	0.59531	0.13076	0.526069	-0.04878	-0.40723	-0.25451	-0.71906	-0.32375	0.173048	3.01655	1.50173	6.72152	2.14516	0	1	0	1	1	3	0.6
4	Cthe2609	255_G3397	C	atpE	ATP synthase F1, epsilon subunit	0.943158	0.63574	0.516685	0.202204	0.282205	0.518823	-0.30742	-0.42647	-0.74095	-0.66095	-0.42433	0.824696	1.31615	2.98229	2.51719	1.30654	0	0	1	1	0	2	0.4
4	Cthe0345	218_G1135	C	ldh	L-lactate dehydrogenase	1.47322	1.33346	1.12388	0.783563	0.7356	0.957763	-0.13976	-0.34934	-0.68965	-0.73762	-0.51545	0.486729	1.76271	4.78484	5.25545	3.1414	0	0	1	1	1	3	0.6
4	Cthe2266	230_G1528	C		Vacuolar H+-transporting two-sector ATPase, F subunit	0.475159	0.207555	0.034575	0.1047	0.052741	0.084225	-0.2676	-0.44058	-0.37046	-0.42242	-0.39093	1.39774	2.9271	2.26226	2.75	2.45092	0	1	1	1	1	4	0.8
4	Cthe1485	192_G540	C		beta-lactamase-like	2.00518	1.30174	1.4762	1.71727	1.84675	1.23265	-0.70344	-0.52898	-0.28791	-0.15843	-0.77253	4.13779	2.72519	1.11141	0.488918	4.72814	1	1	0	0	1	3	0.6
4	Cthe2390	249_G2721	C		pyruvate/ketoisovalerate oxidoreductase, gamma subunit	1.62861	1.34221	1.55224	1.19622	1.09188	1.29808	-0.2864	-0.07637	-0.43239	-0.53673	-0.33053	1.43776	0.246401	2.6486	3.64259	1.77622	0	0	1	1	0	2	0.4
4	Cthe2579	255_G3366	C		iron-containing alcohol dehydrogenase	-0.90966	-1.1868	-1.25771	-0.98793	-1.3743	-0.95252	-0.27714	-0.34805	-0.07827	-0.46465	-0.04286	1.2004	1.67588	0.22763	2.57494	0.114128	0	0	0	1	0	1	0.2
4	Cthe0341	218_G1128	C		NADH dehydrogenase (quinone)	1.95223	1.68751	1.9414	1.64748	1.18311	1.73682	-0.26472	-0.01082	-0.30475	-0.76912	-0.2154	0.94103	0.023316	1.15076	4.48622	0.706154	0	0	0	1	0	1	0.2
4	Cthe0428	241_G2178	C		NADH dehydrogenase (ubiquinone), 24 kDa subunit	2.00222	1.37345	1.50143	1.7753	1.61213	1.85696	-0.62877	-0.50079	-0.22692	-0.39009	-0.14526	2.76824	1.97313	0.635459	1.36453	0.355315	1	0	0	0	0	1	0.2
4	Cthe2262	230_G1524	C		V-type ATPase, 116 kDa subunit	-0.26802	-0.84748	-0.7742	-0.63298	-0.80004	-0.71189	-0.57946	-0.50618	-0.36496	-0.53203	-0.44387	3.37262	2.76232	1.6986	2.97383	2.27208	1	1	0	1	1	4	0.8
4	Cthe2264	230_G1526	C		H+-transporting two-sector ATPase, E subunit	0.421104	0.278009	-0.08825	0.208598	-0.12874	-0.31512	-0.1431	-0.50936	-0.21251	-0.54984	-0.73622	0.372492	2.18796	0.624285	2.45185	3.77113	0	1	0	1	1	3	0.6
4	Cthe0866	204_G775	C		pyruvate flavodoxin/ferredoxin oxidoreductase-like	1.07738	0.759697	0.643944	0.789377	0.524344	0.668569	-0.31768	-0.43343	-0.288	-0.55303	-0.40881	1.88555	2.99242	1.63053	4.26905	2.74401	0	1	0	1	1	3	0.6
4	Cthe1094	252_G3003	C		Radical SAM-like	1.96702	1.6453	1.77516	1.33963	1.85651	1.18138	-0.32171	-0.19185	-0.62738	-0.11051	-0.78564	1.30772	0.631812	3.51187	0.309911	4.85053	0	0	1	0	1	2	0.4
4	Cthe3037	190_G503	C		nitroreductase	0.379271	0.316001	0.043806	-0.0707	-0.34343	-0.32812	-0.06327	-0.33547	-0.44997	-0.7227	-0.70739	0.220787	2.09441	3.23869	6.32144	6.14363	0	1	1	1	1	4	0.8
4	Cthe0429	241_G2179	C		NADH dehydrogenase (quinone)	2.46461	2.41423	2.03271	1.79228	1.79952	2.02934	-0.05038	-0.4319	-0.67233	-0.66508	-0.43526	0.109329	1.71459	3.30685	3.2546	1.73442	0	0	1	1	0	2	0.4
4	Cthe2265	230_G1527	C		H+-transporting two-sector ATPase, C (AC39) subunit	1.04815	0.950038	0.751915	0.461242	0.455892	0.353566	-0.09811	-0.29624	-0.58691	-0.59226	-0.69459	0.34511	1.56624	4.29349	4.34951	5.4385	0	0	1	1	1	3	0.6
4	Cthe0864	204_G777	C		pyruvate ferredoxin/flavodoxin oxidoreductase	1.00215	0.82299	0.832379	0.011404	0.490137	0.622727	-0.17916	-0.16977	-0.99075	-0.51201	-0.37942	0.457423	0.426704	5.2482	2.00365	1.288	0	0	1	0	0	1	0.2
4	Cthe3186	240_G2124	C		Radical SAM	-0.24853	-0.54287	-0.85989	-0.86807	-0.87814	-0.81143	-0.29435	-0.61136	-0.61954	-0.62962	-0.56291	1.23424	3.63318	3.70419	3.79204	3.21911	0	1	1	1	1	4	0.8
4	Cthe0156	240_G2117	C		Radical SAM	-0.25182	-0.80468	-0.76995	-1.10494	-0.96977	-0.51666	-0.55285	-0.51813	-0.85312	-0.71795	-0.26484	3.79567	3.45311	6.91644	5.49354	1.27998	1	1	1	1	0	4	0.8
4	Cthe1029	187_G462	C	pta	phosphate acetyltransferase	0.107708	0.117267	-0.36666	-0.4056	-0.51451	-0.181	0.009559	-0.47437	-0.51331	-0.62222	-0.28871	0.023225	2.64032	2.96798	3.93403	1.26667	0	1	1	1	0	3	0.6
4	Cthe2968	246_G2456	C, H		4Fe-4S ferredoxin, iron-sulfur binding	0.055878	-0.36553	-0.43384	0.149084	-0.36992	-0.60527	-0.42141	-0.48972	0.093206	-0.42579	-0.66115	1.56811	1.95893	0.211622	1.59223	3.06012	0	0	0	0	1	1	0.2
4	Cthe0373	247_G2533	C, H		oxidoreductase FAD/NAD(P)-binding	0.135785	-0.10699	-0.29084	-0.27317	-0.60933	-0.28865	-0.24277	-0.42663	-0.40896	-0.74512	-0.42444	0.956635	2.18148	2.04835	4.92723	2.16483	0	1	1	1	1	4	0.8
4	Cthe0445	124_G24	D	ftsZ	cell division protein FtsZ	0.005639	-0.34407	-0.36345	-0.74163	-0.32208	0.382688	-0.3497	-0.36909	-0.74727	-0.32772	0.377049	1.19808	1.29567	3.67512	1.09105	1.33662	0	0	1	0	0	1	0.2
4	Cthe0093	253_G3142	D	minD	septum site-determining protein MinD	0.868058	0.608623	0.406244	0.242853	0.180791	0.700575	-0.25943	-0.46181	-0.62521	-0.68727	-0.16748	1.11509	2.60889	4.07008	4.65854	0.606143	0	1	1	1	0	3	0.6
4	Cthe1829	245_G2396	D		Chromosome segregation ATPases-like	-0.74442	-1.53797	-1.38136	-0.50686	-1.09204	-0.96772	-0.79355	-0.63694	0.237559	-0.34762	-0.2233	4.75263	3.46386	0.819164	1.41287	0.75177	1	1	0	0	0	2	0.4
4	Cthe1967	229_G1500	D		DNA segregation ATPase FtsK/SpoIIIE and related proteins-like	-0.09605	-0.59459	-0.13332	-0.1841	-0.34671	-0.22258	-0.49855	-0.03727	-0.08805	-0.25066	-0.12654	3.3067	0.109056	0.295628	1.19727	0.467312	1	0	0	0	0	1	0.2
4	Cthe1860	219_G1157	D		cell division ATP-binding protein FtsE	-0.04155	-0.38497	-0.31417	-0.49445	-0.29983	-0.63774	-0.34341	-0.27261	-0.4529	-0.25828	-0.59618	1.61169	1.15034	2.43115	1.06443	3.64854	0	0	1	0	1	2	0.4
4	Cthe3039	190_G506	D		cell divisionFtsK/SpoIIIE	0.212596	0.161558	-0.1407	0.114131	-0.50021	-0.44617	-0.05104	-0.3533	-0.09847	-0.71281	-0.65877	0.143556	1.79124	0.311743	5.00833	4.48185	0	0	0	1	1	2	0.4
4	Cthe0258	256_G3747	D, Z		cellulosome enzyme, dockerin type I	-0.00343	-0.49314	-0.20579	-0.14243	-0.44226	-0.25302	-0.48971	-0.20236	-0.139	-0.43883	-0.24959	2.44283	0.681303	0.414673	2.07471	0.911455	1	0	0	1	0	2	0.4
4	Cthe1866	219_G1143	E	argD	acetylornithine and succinylornithine aminotransferases	0.644157	0.438148	0.317779	0.331942	0.049769	0.395503	-0.20601	-0.32638	-0.31221	-0.59439	-0.24865	1.12593	2.21557	2.07396	5.29859	1.48054	0	1	1	1	0	3	0.6
4	Cthe0081	253_G3055	E	ArgJ	arginine biosynthesis bifunctional protein ArgJ	0.191249	-0.24652	-0.24027	-0.01372	-0.07943	-0.15516	-0.43777	-0.43152	-0.20497	-0.27068	-0.34641	2.45822	2.40616	0.814081	1.20877	1.7356	1	1	0	0	0	2	0.4
4	Cthe0854	204_G780	E	aroE	shikimate 5-dehydrogenase	0.597041	0.32646	0.285339	0.602637	0.125335	0.09626	-0.27058	-0.3117	0.005596	-0.47171	-0.50078	1.03793	1.27278	0.012487	2.34769	2.56625	0	0	0	1	1	2	0.4
4	Cthe1840	245_G2386	E	cysK	cysteine synthase A	1.90322	1.41569	1.55561	1.24517	1.271	1.20803	-0.48753	-0.34761	-0.65806	-0.63223	-0.6952	3.5898	2.17584	5.49599	5.2008	5.92213	1	1	1	1	1	5	1
4	Cthe2888	235_G1792	E	hisF	imidazoleglycerol phosphate synthase, cyclase subunit	0.787297	0.418365	0.349859	0.3014	0.049666	0.050109	-0.36893	-0.43744	-0.4859	-0.73763	-0.73719	2.42899	3.12708	3.64802	6.533	6.52783	1	1	1	1	1	5	1
4	Cthe0715	129_G41	E		Adenosylmethionine decarboxylase	0.787955	0.49725	0.44488	0.59142	0.264255	0.225493	-0.29071	-0.34308	-0.19653	-0.5237	-0.56246	1.04111	1.32249	0.604739	2.47313	2.75005	0	0	0	1	1	2	0.4
4	Cthe0541	250_G2775	E		peptidase M24	-0.29729	-0.6791	-0.87334	-0.29208	-0.61864	-0.89943	-0.38182	-0.57605	0.005208	-0.32135	-0.60215	2.08836	3.83505	0.013285	1.61707	4.08851	1	1	0	0	1	3	0.6
4	Cthe1790	245_G2432	E		ATP:guanido phosphotransferase	1.68714	1.16453	1.43688	1.25644	1.29298	1.21492	-0.52261	-0.25027	-0.4307	-0.39416	-0.47222	2.55267	0.870415	1.91415	1.67835	2.19503	1	0	0	0	1	2	0.4
4	Cthe1796	245_G2371	E		Prephenate dehydrogenase	1.17908	1.01631	0.733475	0.789106	0.721396	1.25496	-0.16277	-0.4456	-0.38997	-0.45768	0.075887	0.61994	2.64611	2.16977	2.75332	0.235722	0	1	1	1	0	3	0.6
4	Cthe2887	235_G1791	E		phosphoribosylformimino-5-aminoimidazole carboxamide ribotide isomerase	0.690538	0.407643	0.489802	0.489107	0.31917	0.64321	-0.28289	-0.20074	-0.20143	-0.37137	-0.04733	1.96035	1.18393	1.18987	2.93804	0.1821	0	0	0	1	0	1	0.2
4	Cthe2279	230_G1537	E		polar amino acid ABC transporter, inner membrane subunit	0.426114	0.364127	0.036687	0.259568	-0.24577	0.105885	-0.06199	-0.38943	-0.16655	-0.67188	-0.32023	0.168174	1.90551	0.569738	4.25761	1.42727	0	0	0	1	0	1	0.2
4	Cthe0749	205_G804	E		binding-protein-dependent transport systems inner membrane component	0.835911	0.287615	0.482078	0.8997	0.42804	0.687639	-0.5483	-0.35383	0.063789	-0.40787	-0.14827	2.01712	1.06173	0.123118	1.30373	0.331593	1	0	0	0	0	1	0.2
4	Cthe1918	207_G864	E		Orn/Lys/Arg decarboxylase, major region	0.983901	0.762324	0.399698	0.532474	0.533733	0.436979	-0.22158	-0.5842	-0.45143	-0.45017	-0.54692	0.749176	3.0741	2.0958	2.0871	2.78824	0	1	1	1	1	4	0.8
4	Cthe3035	190_G511	E		D-isomer specific 2-hydroxyacid dehydrogenase, NAD-binding	2.18159	1.9745	1.75395	2.01885	1.3	1.63243	-0.2071	-0.42764	-0.16274	-0.88159	-0.54917	0.843231	2.42723	0.605856	6.79598	3.51342	0	1	0	1	1	3	0.6
4	Cthe0748	205_G805	E		binding-protein-dependent transport systems inner membrane component	-0.12831	-0.57686	-0.73401	-0.53538	-0.91257	-0.50273	-0.44855	-0.6057	-0.40707	-0.78425	-0.37442	1.84135	2.87818	1.595	4.19854	1.41051	0	1	0	1	0	2	0.4
4	Cthe0290	256_G3776	E		Homoserine dehydrogenase	0.74805	0.264482	0.326462	-0.00685	0.371311	0.239637	-0.48357	-0.42159	-0.7549	-0.37674	-0.50841	2.65817	2.16735	5.07073	1.83354	2.86332	1	1	1	0	1	4	0.8
4	Cthe1058	252_G3033	E		Glycine hydroxymethyltransferase	1.16084	0.709019	0.782861	0.466313	0.426758	0.835274	-0.45182	-0.37798	-0.69453	-0.73408	-0.32557	2.63356	2.01928	4.91928	5.31312	1.6183	1	1	1	1	0	4	0.8
4	Cthe2211	244_G2350	E		3-isopropylmalate dehydratase, large subunit	1.46242	0.600208	1.14134	0.892544	0.756667	0.995103	-0.86221	-0.32108	-0.56988	-0.70575	-0.46732	6.41833	1.53682	3.59495	4.88407	2.68317	1	0	1	1	1	4	0.8
4	Cthe2714	155_G148	E, H	acolacL	acetolactate synthase, large subunit, biosynthetic type	1.33725	0.613314	0.89591	0.603598	0.682441	0.790842	-0.72394	-0.44134	-0.73365	-0.65481	-0.54641	8.23401	4.2414	8.36953	7.26059	5.71731	1	1	1	1	1	5	1
4	Cthe0295	154_G140	E, H	serC_2	phosphoserine aminotransferase	0.748243	0.420814	0.684838	-0.21708	0.246118	0.629689	-0.32743	-0.06341	-0.96533	-0.50213	-0.11855	1.60458	0.184467	7.52273	3.02773	0.394264	0	0	1	1	0	2	0.4
4	Cthe0962	227_G1387	E, M	dapA	dihydrodipicolinate synthase	0.976344	0.859521	0.65024	0.608862	0.228084	0.652329	-0.11682	-0.3261	-0.36748	-0.74826	-0.32401	0.431949	1.81154	2.16364	6.03632	1.79436	0	0	1	1	0	2	0.4
4	Cthe1345	256_G3510	F	apt	adenine phosphoribosyltransferase	1.05217	0.98976	0.818114	0.271517	0.346919	0.628807	-0.06241	-0.23405	-0.78065	-0.70525	-0.42336	0.245078	1.42839	7.95261	6.99157	3.43642	0	0	1	1	1	3	0.6
4	Cthe0622	247_G2502	F		methylthioadenosine phosphorylase	-0.68536	-1.08415	-0.77651	-1.04506	-1.34876	-0.91136	-0.39879	-0.09116	-0.3597	-0.6634	-0.226	2.06144	0.274544	1.76853	4.35874	0.901365	1	0	0	1	0	2	0.4
4	Cthe2107	191_G522	F		thymidylate kinase	-0.2359	-0.67212	-0.45829	0.055351	-0.82702	-0.14631	-0.43622	-0.22239	0.291254	-0.59111	0.08959	2.01339	0.760618	1.11289	3.16178	0.236754	1	0	0	1	0	2	0.4
4	Cthe1923	207_G860	F		CTP synthase	1.00726	0.379328	0.617676	0.581856	0.179537	0.476648	-0.62793	-0.38959	-0.42541	-0.82772	-0.53061	4.03422	1.99402	2.27298	5.93697	3.15524	1	0	1	1	1	4	0.8
4	Cthe1201	251_G2909	F	pnph	purine nucleoside phosphorylase I, inosine and guanosine-specific	0.437051	0.34626	0.016281	-0.07322	-0.19694	0.027217	-0.09079	-0.42077	-0.51027	-0.63399	-0.40983	0.202943	1.54322	2.05374	2.83654	1.48457	0	0	1	1	0	2	0.4
4	Cthe0952	227_G1417	F	pyrC	dihydroorotase, multifunctional complex type	-0.67419	-0.75823	-0.96092	-1.30864	-1.03742	-0.68804	-0.08404	-0.28673	-0.63445	-0.36323	-0.01385	0.159821	0.741716	2.34453	1.03373	0.023231	0	0	1	0	0	1	0.2
4	Cthe0137	253_G3185	G	gapdh	glyceraldehyde-3-phosphate dehydrogenase, type I	2.0463	1.52067	1.55108	1.35971	1.86883	2.12232	-0.52562	-0.49521	-0.68659	-0.17747	0.076022	2.16906	1.98497	3.22446	0.467985	0.166493	1	0	1	0	0	2	0.4
4	Cthe1308	256_G3550	G		pyruvate, phosphate dikinase	0.226504	-0.29226	-0.271	0.369177	-0.13654	0.0673	-0.51877	-0.4975	0.142673	-0.36304	-0.1592	2.21724	2.08329	0.366739	1.30843	0.421628	1	1	0	0	0	2	0.4
4	Cthe3153	243_G2293	G		Phosphoglycerate mutase	0.051431	-0.28506	-0.25773	-0.13571	-0.50711	-0.51507	-0.33649	-0.30916	-0.18714	-0.55854	-0.5665	2.05068	1.80813	0.873473	4.32345	4.41157	1	0	0	1	1	3	0.6
4	Cthe0322	202_G709	G		glycoside hydrolase, family 3-like	-1.04122	-1.59155	-1.19204	-1.46605	-1.22173	-1.50156	-0.55034	-0.15082	-0.42483	-0.18052	-0.46035	3.22874	0.505794	2.19902	0.64287	2.47822	1	0	1	0	1	3	0.6
4	Cthe2128	217_G1091	G		extracellular solute-binding protein, family 1	-0.16306	-1.023	-0.45594	-0.24935	-0.41643	-0.99892	-0.85994	-0.29288	-0.08629	-0.25337	-0.83586	2.9766	0.627843	0.139906	0.51745	2.85405	1	0	0	0	1	2	0.4
4	Cthe1221	251_G2893	G		glycosyltransferase 36	0.748906	0.278621	0.079112	0.777129	0.442698	0.002176	-0.47028	-0.66979	0.028224	-0.30621	-0.74673	1.03743	1.73736	0.0372	0.573117	2.04182	0	0	0	0	1	1	0.2
4	Cthe1963	229_G1505	G		glycoside hydrolase, family 10	0.344286	-0.04761	-0.12599	-0.07961	-0.06313	0.054519	-0.3919	-0.47028	-0.4239	-0.40741	-0.28977	2.05613	2.69699	2.31098	2.17844	1.31673	1	1	1	1	0	4	0.8
4	Cthe0138	253_G3187	G		Phosphoglycerate kinase	0.473207	-0.11865	0.039561	0.438747	-0.08754	0.406641	-0.59186	-0.43365	-0.03446	-0.56075	-0.06657	3.19701	2.01439	0.080916	2.952	0.168385	1	1	0	1	0	3	0.6
4	Cthe0607	247_G2551	G		peptidase M42	0.658476	0.395024	0.31464	0.227012	0.326699	0.508346	-0.26345	-0.34384	-0.43146	-0.33178	-0.15013	1.49893	2.22448	3.11617	2.10932	0.67412	0	1	1	1	0	3	0.6
4	Cthe2182	251_G2872	G		Ig-like, group 2	-0.03617	-0.36935	-0.35993	-0.4339	-0.63439	-0.2779	-0.33318	-0.32376	-0.39772	-0.59822	-0.24172	1.70012	1.62952	2.21176	4.03697	1.06465	0	0	1	1	0	2	0.4
4	Cthe1265	256_G3585	G		phosphoglucomutase/phosphomannomutase alpha/beta/alpha domain I	0.621137	0.235165	0.075637	0.207537	0.168582	0.495643	-0.38597	-0.5455	-0.4136	-0.45255	-0.12549	1.3108	2.18523	1.45027	1.65589	0.290247	0	1	0	0	0	1	0.2
4	Cthe0275	256_G3760	G		glycosyltransferase 36	-0.14933	-0.75599	-0.88892	-0.38157	-1.01758	-0.31464	-0.60666	-0.73959	-0.23224	-0.86825	-0.16531	3.1804	4.24295	0.783454	5.31755	0.495295	1	1	0	1	0	3	0.6
4	Cthe2696	175_G299	G		carbohydrate kinase, YjeF related protein	0.305521	0.03935	0.10873	-0.46379	-0.2584	-0.0643	-0.26617	-0.19679	-0.76931	-0.56392	-0.36982	1.14403	0.747016	5.39297	3.46401	1.85284	0	0	1	1	0	2	0.4
4	Cthe2126	217_G1093	G		binding-protein-dependent transport systems inner membrane component	-0.81601	-1.15168	-1.54571	-0.65607	-0.84133	-0.79536	-0.33567	-0.7297	0.159945	-0.02531	0.02065	0.702669	2.15351	0.270378	0.035318	0.028608	0	1	0	0	0	1	0.2
4	Cthe1261	256_G3589	G		6-phosphofructokinase	1.62491	1.55205	1.16918	0.96982	1.07342	1.18267	-0.07286	-0.45573	-0.65509	-0.5515	-0.44224	0.210076	2.51564	4.28277	3.33615	2.40563	0	1	1	1	1	4	0.8
4	Cthe2989	246_G2485	G		glycosyltransferase 36	0.208824	0.061803	-0.27306	-0.41875	-0.35418	-0.16865	-0.14702	-0.48189	-0.62757	-0.56301	-0.37748	0.537027	2.94693	4.33123	3.70348	2.04969	0	1	1	1	1	4	0.8
4	Cthe2949	220_G1189	G		Pectinesterase	0.684403	0.386451	-0.41097	0.568976	0.206908	-0.34184	-0.29795	-1.09537	-0.11543	-0.4775	-1.02624	0.460258	2.93448	0.146281	0.870353	2.66408	0	1	0	0	1	2	0.4
4	Cthe1200	251_G2910	H	ahcY	adenosylhomocysteinase	0.271876	0.233772	-0.08506	-0.78077	-0.22239	-0.10005	-0.0381	-0.35694	-1.05265	-0.49426	-0.37193	0.075844	1.19464	5.77532	1.92753	1.26808	0	0	1	0	0	1	0.2
4	Cthe2581	255_G3368	H	dhps	dihydropteroate synthase	-0.53194	-0.88781	-0.91598	-0.72209	-1.1714	-0.87923	-0.35586	-0.38404	-0.19015	-0.63946	-0.34728	1.3587	1.51933	0.564728	3.23671	1.31116	0	0	0	1	0	1	0.2
4	Cthe2527	231_G1616	H	hemC	porphobilinogen deaminase	0.61201	0.187226	0.234618	0.170373	0.07905	0.020015	-0.42478	-0.37739	-0.44164	-0.53296	-0.592	2.42455	2.03302	2.56905	3.39211	3.95286	1	1	1	1	1	5	1
4	Cthe2530	231_G1619	H	hemL	glutamate-1-semialdehyde-2,1-aminomutase	-0.48571	-0.69781	-0.92	-0.53279	-0.87787	-1.17261	-0.2121	-0.43429	-0.04708	-0.39216	-0.6869	0.447206	1.19582	0.077169	1.03266	2.35183	0	0	0	0	1	1	0.2
4	Cthe1325	256_G3533	H		putative oxygen-independent coproporphyrinogen III oxidase	0.079776	-0.03667	-0.39683	-0.26504	-0.66582	-0.36987	-0.11644	-0.47661	-0.34481	-0.7456	-0.44965	0.412157	3.03037	1.87306	5.74325	2.78003	0	1	0	1	1	3	0.6
4	Cthe1093	252_G3004	H		Methenyltetrahydrofolate cyclohydrolase	1.51083	0.987591	1.22168	0.862497	0.797818	0.981329	-0.52324	-0.28915	-0.64833	-0.71301	-0.5295	2.89165	1.20352	3.95884	4.53643	2.94303	1	0	1	1	1	4	0.8
4	Cthe0615	247_G2561	H		Phenylacetate--CoA ligase	1.02869	0.764979	0.889062	0.37319	0.164857	0.544585	-0.26372	-0.13963	-0.6555	-0.86384	-0.48411	1.05345	0.443	4.01945	5.91451	2.57474	0	0	1	1	1	3	0.6
4	Cthe1177	234_G1736	H		putative nicotinate phosphoribosyltransferase	1.07471	0.259959	0.218886	0.897337	0.280122	0.193104	-0.81475	-0.85582	-0.17737	-0.79459	-0.88161	4.38021	4.69675	0.492663	4.22609	4.89692	1	1	0	1	1	4	0.8
4	Cthe2355	166_G215	H	nadB	L-aspartate oxidase	-0.24725	-0.55805	-0.65979	-0.97405	-1.05893	-0.47582	-0.3108	-0.41254	-0.72681	-0.81168	-0.22858	1.40319	2.13334	4.88399	5.68947	0.901959	0	1	1	1	0	3	0.6
4	Cthe2354	166_G216	H	nadC	nicotinate-nucleotide pyrophosphorylase	0.341509	0.211749	0.075183	-0.31659	-0.1933	-0.24072	-0.12976	-0.26633	-0.6581	-0.53481	-0.58222	0.429736	1.1476	4.3415	3.21204	3.63783	0	0	1	1	1	3	0.6
4	Cthe0601	247_G2545	H	thiE	thiamine-phosphate pyrophosphorylase	0.090611	-0.36818	-0.5387	-0.10459	-0.8005	-0.39707	-0.45879	-0.62931	-0.1952	-0.89111	-0.48768	2.43495	3.87919	0.706962	6.30126	2.66645	1	1	0	1	1	4	0.8
4	Cthe0577	250_G2806	H	tppK	thiamine pyrophosphokinase	1.12258	1.0469	0.823767	0.622527	0.414786	0.318488	-0.07569	-0.29882	-0.50006	-0.7078	-0.8041	0.280593	1.8175	3.89197	6.31682	7.45516	0	0	1	1	1	3	0.6
4	Cthe0999	173_G284	I	Dxr	1-deoxy-D-xylulose 5-phosphate reductoisomerase	0.132691	-0.02357	-0.06821	-0.48067	-0.3982	-0.18076	-0.15626	-0.20091	-0.61336	-0.53089	-0.31345	0.503418	0.705276	3.57468	2.89037	1.32446	0	0	1	1	0	2	0.4
4	Cthe2403	249_G2733	I	ispE	4-diphosphocytidyl-2C-methyl-D-erythritol kinase	0.933182	0.843786	0.776482	0.410347	0.244897	0.457558	-0.0894	-0.1567	-0.52283	-0.68828	-0.47562	0.31392	0.649177	3.72358	5.49684	3.24203	0	0	1	1	1	3	0.6
4	Cthe0997	173_G286	I	ispG_gcpE	1-hydroxy-2-methyl-2-(E)-butenyl 4-diphosphate synthase	0.314535	-0.22963	0.152271	-0.00011	-0.25824	-0.20191	-0.54416	-0.16226	-0.31465	-0.57278	-0.51645	3.4888	0.606998	1.54912	3.75949	3.23112	1	0	0	1	1	3	0.6
4	Cthe1232	251_G2850	I		AMP-dependent synthetase and ligase	-0.6765	-0.9472	-0.94108	-0.81872	-1.28846	-1.09652	-0.27069	-0.26458	-0.14221	-0.61196	-0.42002	0.981711	0.950408	0.411552	3.25693	1.8626	0	0	0	1	0	1	0.2
4	Cthe1000	173_G283	I		phosphatidate cytidylyltransferase	1.04505	0.940028	0.541899	0.589569	0.487837	0.545844	-0.10502	-0.50315	-0.45548	-0.55721	-0.49921	0.214237	1.73472	1.49769	2.01854	1.71461	0	0	0	1	0	1	0.2
4	Cthe0933	227_G1439	I, Q	acp	acyl carrier protein	2.28996	1.94997	1.97206	1.38443	2.17524	2.33741	-0.33999	-0.3179	-0.90552	-0.11472	0.047452	0.793885	0.723512	3.31874	0.199129	0.074231	0	0	1	0	0	1	0.2
4	Cthe1032	187_G459	J	gatA	glutamyl-tRNA(Gln) amidotransferase, A subunit	-0.52086	-0.57701	-0.93021	-1.07124	-1.1687	-1.11039	-0.05615	-0.40935	-0.55039	-0.64784	-0.58954	0.198485	2.93958	4.52156	5.6734	4.9811	0	1	1	1	1	4	0.8
4	Cthe1031	187_G460	J	gatB	glutamyl-tRNA(Gln) amidotransferase, B subunit	-0.23983	-0.31067	-0.66847	-1.35931	-0.82727	0.261538	-0.07084	-0.42864	-1.11948	-0.58743	0.501369	0.093706	0.846344	3.44928	1.32839	1.05651	0	0	1	0	0	1	0.2
4	Cthe0461	238_G1948	J	gid	gid protein	0.646632	0.531485	0.388006	-0.25834	0.154031	0.390016	-0.11515	-0.25863	-0.90497	-0.4926	-0.25662	0.312558	0.910316	5.6264	2.33412	0.900363	0	0	1	1	0	2	0.4
4	Cthe0787	197_G614	J	ileS	isoleucyl-tRNA synthetase	0.470721	0.132402	0.256328	0.247752	-0.09996	0.038357	-0.33832	-0.21439	-0.22297	-0.57068	-0.43236	1.94721	1.00008	1.05767	4.20903	2.80464	0	0	0	1	1	2	0.4
4	Cthe0621	247_G2503	J		putative translation initiation factor, aIF-2BI family	-0.54186	-0.71432	-0.92013	-0.86422	-0.82942	-1.07806	-0.17246	-0.37827	-0.32236	-0.28756	-0.5362	0.433181	1.27484	1.01256	0.861553	2.13333	0	0	0	0	1	1	0.2
4	Cthe1962	229_G1488	J		pseudouridine synthase, RluA family	-0.7657	-1.41092	-1.31672	-1.08198	-1.24938	-0.90624	-0.64522	-0.55102	-0.31628	-0.48368	-0.14054	6.01559	4.84189	2.14932	4.02173	0.669044	1	1	1	1	0	4	0.8
4	Cthe0233	148_G106	J		GCN5-related N-acetyltransferase	1.20382	0.967982	0.714188	0.978724	0.719243	0.799262	-0.23583	-0.48963	-0.22509	-0.48457	-0.40455	0.767459	2.21227	0.719693	2.17834	1.66617	0	1	0	1	0	2	0.4
4	Cthe0990	209_G904	J		ribosome-binding factor A	0.521439	0.141809	0.230551	0.238207	-0.08579	0.380881	-0.37963	-0.29089	-0.28323	-0.60722	-0.14056	2.03809	1.37519	1.32265	4.07538	0.499828	1	0	0	1	0	2	0.4
4	Cthe1343	256_G3512	J		D-tyrosyl-tRNA(Tyr) deacylase	0.250572	-0.07537	0.174861	-0.18694	-0.18142	-0.12631	-0.32595	-0.07571	-0.43752	-0.432	-0.37688	1.59402	0.227228	2.46826	2.42205	1.97674	0	0	1	1	0	2	0.4
4	Cthe0160	256_G3685	J		ribosomal protein L21	2.22482	1.88627	1.99181	1.77786	1.82895	1.99761	-0.33855	-0.23301	-0.44695	-0.39586	-0.2272	1.9254	1.11337	2.91022	2.43007	1.07378	0	0	1	1	0	2	0.4
4	Cthe2723	152_G130	J		ribosomal protein L7/L12	1.61482	1.29316	1.26913	1.17662	1.12378	1.54418	-0.32166	-0.34569	-0.4382	-0.49105	-0.07065	1.34682	1.49679	2.1269	2.51977	0.185902	0	0	1	1	0	2	0.4
4	Cthe0908	222_G1230	J		pseudouridine synthase, RluA family	-0.52533	-0.8342	-0.65314	-0.92563	-1.07212	-0.82297	-0.30887	-0.12781	-0.4003	-0.5468	-0.29764	1.01463	0.313833	1.47729	2.34584	0.962584	0	0	0	1	0	1	0.2
4	Cthe0278	256_G3764	J		pseudouridine synthase	-0.07906	-0.80217	-0.69036	-0.54659	-0.00812	-0.07661	-0.72311	-0.6113	-0.46753	0.070944	0.002452	4.68773	3.6835	2.47978	0.19535	0.005685	1	1	1	0	0	3	0.6
4	Cthe2185	251_G2858	J		ribosomal protein S18	0.397978	-0.46191	-0.25977	0.11374	-0.01571	0.084183	-0.85989	-0.65775	-0.28424	-0.41369	-0.3138	5.18117	3.53355	1.02787	1.77691	1.18486	1	1	0	0	0	2	0.4
4	Cthe2722	152_G129	J		ribosomal protein L10	1.11658	0.726642	0.727023	0.474545	0.532063	0.818067	-0.38994	-0.38956	-0.64204	-0.58452	-0.29852	3.48953	3.48455	6.9807	6.17018	2.35001	1	1	1	1	1	5	1
4	Cthe2730	237_G1883	J		translation elongation factor Tu	2.09359	1.70262	1.77973	1.62681	1.58709	1.71694	-0.39097	-0.31385	-0.46678	-0.5065	-0.37664	2.9556	2.13211	3.83285	4.3111	2.79662	1	1	1	1	1	5	1
4	Cthe0418	241_G2168	J		Polyribonucleotide nucleotidyltransferase	0.653531	0.279835	-0.0094	0.465088	0.130184	-0.01994	-0.3737	-0.66293	-0.18844	-0.52335	-0.67347	2.83458	6.39908	1.03485	4.62657	6.53371	1	1	0	1	1	4	0.8
4	Cthe3161	225_G1335	J		Pseudouridine synthase, Rsu	0.565775	0.255605	0.11707	0.248725	-0.04125	0.156753	-0.31017	-0.4487	-0.31705	-0.60702	-0.40902	1.73792	3.00833	1.79536	4.66325	2.62241	0	1	0	1	1	3	0.6
4	Cthe2904	178_G342	J		ribosomal protein L4/L1e	1.56211	1.37481	1.24456	1.41669	0.691052	1.04468	-0.1873	-0.31755	-0.14542	-0.87106	-0.51743	0.618501	1.29868	0.442868	5.65938	2.67508	0	0	0	1	1	2	0.4
4	Cthe0877	204_G761	J		GTP-binding protein YchF	0.450448	0.267824	0.009532	-0.09973	0.054842	-0.15479	-0.18262	-0.44092	-0.55017	-0.39561	-0.60524	0.62752	2.22435	3.09015	1.89294	3.55491	0	1	1	0	1	3	0.6
4	Cthe2187	251_G2856	J		ribosomal protein S6	1.58289	1.23787	1.14541	0.963812	1.32805	1.1427	-0.34502	-0.43748	-0.61908	-0.25485	-0.44019	1.88484	2.68348	4.45577	1.20764	2.70818	0	1	1	0	1	3	0.6
4	Cthe2720	134_G57	J		ribosomal protein L11	0.892602	0.300015	0.437201	0.130599	0.37357	0.8574	-0.59259	-0.4554	-0.762	-0.51903	-0.0352	3.02678	2.04652	4.36464	2.48645	0.079442	1	1	1	1	0	4	0.8
4	Cthe2928	220_G1159	J		ribosomal protein L36	0.926406	0.216498	0.456326	0.171426	0.481966	0.724676	-0.70991	-0.47008	-0.75498	-0.44444	-0.20173	4.41285	2.41158	4.81448	2.21835	0.709012	1	1	1	1	0	4	0.8
4	Cthe0942	227_G1427	J		MiaB-like tRNA modifying enzyme YliG	-0.65082	-1.04279	-0.99946	-1.3345	-1.18287	-0.80988	-0.39198	-0.34864	-0.68369	-0.53205	-0.15906	1.91119	1.60666	4.33679	3.00985	0.532773	0	0	1	1	0	2	0.4
4	Cthe2798	252_G2968	J		putative endoribonuclease L-PSP	0.911054	0.281484	0.501808	0.240297	0.405742	0.342018	-0.62957	-0.40925	-0.67076	-0.50531	-0.56904	3.94324	2.08761	4.31924	2.85661	3.40344	1	1	1	1	1	5	1
4	Cthe2726	237_G1879	J		ribosomal protein L7Ae/L30e/S12e/Gadd45	1.28476	0.876139	0.75956	0.840505	0.57359	0.725323	-0.40862	-0.5252	-0.44425	-0.71117	-0.55943	2.38425	3.4567	2.69997	5.32738	3.79012	1	1	1	1	1	5	1
4	Cthe2902	178_G340	J		ribosomal protein S10	1.33291	1.01374	0.894651	0.617387	0.648721	1.01483	-0.31917	-0.43826	-0.71552	-0.68419	-0.31808	1.73045	2.77266	5.60946	5.27475	1.7217	0	1	1	1	0	3	0.6
4	Cthe2905	178_G343	J		Ribosomal protein L25/L23	0.392361	0.262008	0.179304	-0.73023	-0.35277	0.571618	-0.13035	-0.21306	-1.12259	-0.74513	0.179256	0.268817	0.499383	5.3871	2.98966	0.399406	0	0	1	1	0	2	0.4
4	Cthe2912	178_G350	J		ribosomal protein S17	0.862823	0.148898	0.310283	0.301749	-0.03015	0.562367	-0.71393	-0.55254	-0.56107	-0.89297	-0.30046	3.85824	2.64661	2.70756	5.29862	1.079	1	1	1	1	0	4	0.8
4	Cthe0567	250_G2796	J		peptide deformylase	0.838115	0.380796	0.473078	0.335197	0.117413	0.066152	-0.45732	-0.36504	-0.50292	-0.7207	-0.77196	3.67497	2.63628	4.21611	6.90576	7.54102	1	1	1	1	1	5	1
4	Cthe2929	220_G1160	J		ribosomal protein S13	1.29961	0.872542	1.03866	0.7248	0.327766	0.774293	-0.42706	-0.26095	-0.57481	-0.97184	-0.52531	2.14599	1.04215	3.33423	6.9397	2.9196	1	0	1	1	1	4	0.8
4	Cthe0214	256_G3733	J	pheS	phenylalanyl-tRNA synthetase, alpha subunit	-0.32017	-0.82109	-0.5741	-0.32425	-0.63714	-0.09613	-0.50091	-0.25393	-0.00407	-0.31697	0.224048	2.32384	0.862906	0.008462	1.18347	0.725257	1	0	0	0	0	1	0.2
4	Cthe0215	256_G3734	J	pheTb	phenylalanyl-tRNA synthetase, beta subunit	1.06319	0.864669	0.73291	0.439071	0.476982	0.634807	-0.19853	-0.33029	-0.62412	-0.58621	-0.42839	1.03833	2.1907	5.51679	5.05917	3.22253	0	1	1	1	1	4	0.8
4	Cthe2593	255_G3380	J	prfA	peptide chain release factor 1	0.722438	0.493374	0.419033	0.581188	0.273599	-0.14974	-0.22906	-0.30341	-0.14125	-0.44884	-0.87218	0.966096	1.44998	0.499126	2.59191	6.66413	0	0	0	1	1	2	0.4
4	Cthe0365	210_G942	J	prfB	peptide chain release factor 2	1.21709	1.03289	0.955997	0.741689	0.742968	0.873481	-0.1842	-0.26109	-0.4754	-0.47412	-0.34361	1.00501	1.6692	4.04632	4.03064	2.51069	0	0	1	1	1	3	0.6
4	Cthe2947	220_G1179	J	proS2	prolyl-tRNA synthetase	-0.2857	-0.57071	-0.68498	-0.73911	-1.01111	-0.80561	-0.28501	-0.39928	-0.4534	-0.7254	-0.5199	1.103	1.80641	2.18225	4.35416	2.6752	0	0	1	1	1	3	0.6
4	Cthe2908	178_G346	J	rplV	ribosomal protein L22	1.05759	0.364806	0.078038	1.53423	-0.17034	0.683708	-0.69279	-0.97955	0.476638	-1.22793	-0.37388	1.88145	3.14748	1.08822	4.37106	0.772645	0	1	0	1	0	2	0.4
4	Cthe2914	178_G352	J	rplX	ribosomal protein L24	0.48129	-0.41389	-0.25518	0.15655	-0.74252	0.291303	-0.89518	-0.73647	-0.32474	-1.22381	-0.18999	3.25059	2.43428	0.742339	5.09408	0.36614	1	1	0	1	0	3	0.6
4	Cthe2907	178_G345	J	rpsS	ribosomal protein S19	1.30789	0.880056	1.06165	1.1379	0.308707	0.978771	-0.42783	-0.24624	-0.16999	-0.99918	-0.32912	2.85717	1.26175	0.746094	9.10034	1.93416	1	0	0	1	0	2	0.4
4	Cthe0571	250_G2800	J	rsmB	sun protein	1.11355	0.807501	0.847543	0.681771	0.605726	0.315523	-0.30605	-0.26601	-0.43178	-0.50782	-0.79803	1.16495	0.953219	1.93113	2.45853	4.75507	0	0	0	1	1	2	0.4
4	Cthe3185	240_G2123	J	tgt	tRNA-guanine transglycosylases, various specificities	-0.55769	-1.28894	-0.97503	-0.36553	-0.91977	-0.547	-0.73125	-0.41734	0.192158	-0.36208	0.010689	3.10359	1.35219	0.462289	1.10069	0.018698	1	0	0	0	0	1	0.2
4	Cthe0686	232_G1648	J	trpS	tryptophanyl-tRNA synthetase	1.32508	1.14847	0.944363	0.955307	0.787295	0.681793	-0.17661	-0.38071	-0.36977	-0.53778	-0.64328	0.500761	1.46296	1.40172	2.44175	3.18443	0	0	0	1	1	2	0.4
4	Cthe0146	157_G159	K		ribonuclease R	1.25417	0.776828	0.886988	1.01299	0.823597	0.821681	-0.47734	-0.36718	-0.24118	-0.43057	-0.43249	2.76335	1.87037	1.01264	2.37055	2.38627	1	0	0	1	1	3	0.6
4	Cthe1484	192_G541	K		transcriptional regulator	2.20341	1.67779	1.77071	1.62658	2.11463	1.66497	-0.52561	-0.4327	-0.57682	-0.08877	-0.53843	2.85165	2.13529	3.27131	0.24791	2.95528	1	1	1	0	1	4	0.8
4	Cthe0688	232_G1650	K		segregation and condensation protein B	0.270484	0.105648	-0.15343	-0.2476	-0.08312	-0.11873	-0.16484	-0.42391	-0.51809	-0.3536	-0.38921	0.649906	2.53965	3.41667	1.93886	2.23642	0	1	1	0	1	3	0.6
4	Cthe2524	231_G1613	K		putative transcriptional regulator, Rrf2 family	1.34979	0.880927	1.26399	1.16556	1.00932	0.722308	-0.46886	-0.0858	-0.18423	-0.34047	-0.62748	2.01498	0.206632	0.535129	1.25747	3.10668	1	0	0	0	1	2	0.4
4	Cthe1955	229_G1515	K		RNA binding S1	-0.58457	-0.78311	-1.08491	-1.05597	-1.16678	-1.0347	-0.19854	-0.50034	-0.4714	-0.58221	-0.45012	0.924348	3.58826	3.28833	4.46459	3.07204	0	1	1	1	1	4	0.8
4	Cthe1491	192_G534	K		transcriptional regulator PadR-like	0.71984	0.241256	0.02458	0.597583	-0.17499	0.037563	-0.47858	-0.69526	-0.12226	-0.89483	-0.68228	2.46174	4.25841	0.3651	6.04779	4.14483	1	1	0	1	1	4	0.8
4	Cthe2719	134_G56	K	nusG	transcription termination/antitermination factor NusG	0.859486	0.822377	0.554729	0.161367	0.447783	0.828044	-0.03711	-0.30476	-0.69812	-0.4117	-0.03144	0.094745	1.32916	4.50196	2.0724	0.079128	0	0	1	1	0	2	0.4
4	Cthe0289	256_G3775	K, L		DEAD_2	-0.21476	-0.51297	-0.56003	-0.63142	-0.42194	-0.7399	-0.29821	-0.34527	-0.41666	-0.20718	-0.52514	1.31614	1.63197	2.15714	0.783448	3.04224	0	0	1	0	1	2	0.4
4	Cthe2451	215_G1034	K, L		SNF2-related	-0.82509	-1.10246	-1.34723	-1.28008	-1.70095	-1.33548	-0.27737	-0.52213	-0.45499	-0.87586	-0.51038	1.29455	3.30087	2.69307	6.80825	3.19217	0	1	1	1	1	4	0.8
4	Cthe0574	250_G2803	K, L, R, T		protein kinase	0.473361	0.023326	0.352372	0.332287	0.32454	0.325011	-0.45003	-0.12099	-0.14107	-0.14882	-0.14835	2.72068	0.424434	0.518345	0.55637	0.55403	1	0	0	0	0	1	0.2
4	Cthe0773	197_G629	K, T	lexA	LexA repressor	1.13365	0.822524	0.751981	0.969321	0.845915	0.783898	-0.31112	-0.38167	-0.16433	-0.28773	-0.34975	3.58045	4.80074	1.39208	3.19267	4.24101	1	1	0	1	1	4	0.8
4	Cthe2112	191_G517	K, T		response regulator receiver	0.310999	-0.47895	-0.13281	0.393706	-0.02134	0.041578	-0.78995	-0.44381	0.082707	-0.33234	-0.26942	3.53907	1.50641	0.167938	0.990858	0.738561	1	0	0	0	0	1	0.2
4	Cthe1810	245_G2416	K, T		peptidase M56, BlaR1	0.723354	0.21742	0.494552	1.03194	0.489658	0.331457	-0.50593	-0.2288	0.308587	-0.2337	-0.3919	2.4149	0.763041	1.16488	0.785735	1.65222	1	0	0	0	0	1	0.2
4	Cthe2681	196_G600	K, T		Phosphoprotein phosphatase	0.581844	0.248352	0.250984	0.06138	0.353485	-0.35684	-0.33349	-0.33086	-0.52046	-0.22836	-0.93868	1.05193	1.04008	2.01901	0.621247	4.79168	0	0	1	0	1	2	0.4
4	Cthe2208	244_G2309	K, T		LexA DNA-binding region	1.79743	1.08247	1.16213	1.13299	1.36646	1.59739	-0.71496	-0.6353	-0.66444	-0.43097	-0.20004	3.68194	3.09629	3.30764	1.73972	0.585598	1	1	1	0	0	3	0.6
4	Cthe2297	254_G3275	L	cas1	CRISPR-associated protein Cas1	-1.02456	-1.81259	-1.42912	-1.11285	-1.32637	-1.15383	-0.78803	-0.40456	-0.08829	-0.30181	-0.12927	3.02966	1.13252	0.160768	0.749049	0.251429	1	0	0	0	0	1	0.2
4	Cthe2256	230_G1566	L	DnaB	replicative DNA helicase	1.1727	0.51827	0.844352	0.722977	0.596812	0.738342	-0.65443	-0.32835	-0.44972	-0.57589	-0.43436	5.07978	1.85167	2.9557	4.24014	2.80735	1	0	1	1	1	4	0.8
4	Cthe1014	176_G324	L	mutS2	MutS2 family protein	-0.26678	-0.74589	-0.72732	-0.49651	-0.80194	-0.69533	-0.4791	-0.46054	-0.22973	-0.53516	-0.42855	2.00302	1.88873	0.695787	2.36168	1.69751	0	0	0	1	0	1	0.2
4	Cthe0001	236_G1856	L		Recombinase	0.086652	-0.37136	-0.35684	-0.30913	-0.1814	0.125743	-0.45801	-0.4435	-0.39578	-0.26805	0.039091	2.88071	2.7464	2.31864	1.30327	0.113868	1	1	1	0	0	3	0.6
4	Cthe2083	248_G2611	L		DNA-directed DNA polymerase	-0.62868	-0.98006	-0.99005	-0.50634	-0.92466	-0.72659	-0.35138	-0.36138	0.122337	-0.29599	-0.09791	2.46567	2.57073	0.5456	1.91005	0.408212	1	1	0	0	0	2	0.4
4	Cthe0944	227_G1425	L		SMC protein-like	0.099452	-0.1651	-0.23856	-0.40616	-0.42757	-0.49456	-0.26456	-0.33801	-0.50561	-0.52702	-0.59401	0.891367	1.26573	2.29436	2.4405	2.91511	0	0	1	1	1	3	0.6
4	Cthe2095	248_G2597	L		hydrolase, TatD family	0.671121	0.484483	0.354945	0.376428	0.00408	0.091123	-0.18664	-0.31618	-0.29469	-0.66704	-0.58	0.651532	1.37206	1.23839	4.12869	3.36943	0	0	0	1	1	2	0.4
4	Cthe2039	248_G2654	L		UvrD/REP helicase	-0.60253	-0.67867	-0.95423	-0.94417	-1.22172	-1.06334	-0.07614	-0.35171	-0.34165	-0.61919	-0.46081	0.206637	1.57078	1.50506	3.63035	2.34592	0	0	0	1	1	2	0.4
4	Cthe1127	239_G2061	L		phage integrase	0.097315	-0.32371	-0.71231	-0.40579	-0.58525	-0.3248	-0.42103	-0.80962	-0.5031	-0.68256	-0.42212	1.93975	5.0478	2.52855	3.96066	1.94724	0	1	1	1	0	3	0.6
4	Cthe0945	227_G1424	L		metallophosphoesterase	0.444011	0.320455	0.247155	-0.38088	0.102522	0.047473	-0.12356	-0.19686	-0.8249	-0.34149	-0.39654	0.278028	0.500815	3.90838	1.0674	1.32489	0	0	1	0	0	1	0.2
4	Cthe1050	252_G3038	L	recA	recA protein	1.30178	0.961237	0.894031	0.75913	0.608624	1.0378	-0.34055	-0.40775	-0.54265	-0.69316	-0.26398	2.04131	2.66884	4.05944	5.72286	1.40087	1	1	1	1	0	4	0.8
4	Cthe0460	238_G1947	L	topA	DNA topoisomerase I	-0.22603	-0.65409	-0.67674	-0.75274	-0.84049	-0.4615	-0.42806	-0.45071	-0.52671	-0.61446	-0.23547	1.46108	1.57622	1.98565	2.49758	0.627602	0	0	0	1	0	1	0.2
4	Cthe0832	242_G2203	L	xseB	exodeoxyribonuclease VII, small subunit	-0.12683	-0.77263	-0.52097	-0.55331	-0.60482	-0.51663	-0.64581	-0.39414	-0.42648	-0.47799	-0.3898	3.45252	1.66006	1.86585	2.21073	1.63311	1	0	0	1	0	2	0.4
4	Cthe2626	255_G3468	M	murC	UDP-N-acetylmuramate--alanine ligase	-0.48938	-0.80071	-0.84026	-0.90308	-1.02148	-0.86398	-0.31133	-0.35089	-0.4137	-0.5321	-0.37461	2.1965	2.62447	3.34803	4.81074	2.89199	1	1	1	1	1	5	1
4	Cthe2692	175_G295	M		glycosyl transferase, group 1	-1.12943	-1.53571	-1.3081	-1.16128	-1.56452	-1.25008	-0.40628	-0.17867	-0.03185	-0.43509	-0.12065	2.04212	0.629633	0.080523	2.26137	0.376824	1	0	0	1	0	2	0.4
4	Cthe0097	253_G3146	M		peptidase M23B	-0.27791	-0.37275	-1.33131	0.198439	-0.44964	-0.88593	-0.09485	-1.0534	0.476345	-0.17173	-0.60803	0.124874	3.00857	0.938506	0.248155	1.33308	0	1	0	0	0	1	0.2
4	Cthe1760	170_G258	M		penicillin-binding protein, 1A family	-0.0574	-0.45655	-0.26837	-0.21365	-0.36267	-0.34284	-0.39915	-0.21097	-0.15625	-0.30527	-0.28545	2.12916	0.84263	0.55932	1.43167	1.29786	1	0	0	0	0	1	0.2
4	Cthe0174	256_G3695	M		sulfatase	0.636072	-0.01076	0.212186	0.618191	0.492599	-0.07646	-0.64683	-0.42389	-0.01788	-0.14347	-0.71253	1.78996	0.967699	0.024571	0.236127	2.06665	0	0	0	0	1	1	0.2
4	Cthe0424	241_G2174	M		aminoglycoside phosphotransferase	2.00999	1.22467	1.6822	1.74053	1.27684	1.86956	-0.78532	-0.32779	-0.26946	-0.73315	-0.14042	4.54574	1.25758	0.949291	4.12067	0.395202	1	0	0	1	0	2	0.4
4	Cthe3047	132_G47	M		Peptidoglycan glycosyltransferase	-0.50326	-1.03806	-0.38431	-1.01996	-0.92647	-0.76176	-0.5348	0.11895	-0.5167	-0.42321	-0.25849	2.25132	0.285416	2.13881	1.59066	0.783851	1	0	1	0	0	2	0.4
4	Cthe3114	243_G2257	M		glycosyl transferase, group 1	-0.79203	-1.90665	-1.31023	-0.56057	-0.70761	-0.97434	-1.11461	-0.51819	0.231463	0.084426	-0.18231	3.04582	0.987728	0.3371	0.104031	0.251646	1	0	0	0	0	1	0.2
4	Cthe2336	194_G564	M		glycosyl transferase, group 1	0.262914	0.032077	0.197797	-0.13023	-0.34544	-0.36436	-0.23084	-0.06512	-0.39315	-0.60835	-0.62727	0.721767	0.149572	1.54376	2.95162	3.08827	0	0	0	1	1	2	0.4
4	Cthe0876	204_G760	M		glycosyl transferase, family 39	0.502284	0.056644	-0.14816	0.070015	-0.29614	-0.08147	-0.44564	-0.65044	-0.43227	-0.79843	-0.58375	2.22224	3.88323	2.12369	5.19459	3.31624	1	1	1	1	1	5	1
4	Cthe2641	255_G3462	M		N-acylneuraminate-9-phosphate synthase	-0.85272	-1.1413	-0.77904	-1.25207	-1.65856	-1.88637	-0.28858	0.073674	-0.39935	-0.80584	-1.03365	1.02738	0.178103	1.64826	4.62911	6.50929	0	0	0	1	1	2	0.4
4	Cthe1079	252_G3012	M, J		Nucleotidyl transferase	-0.44642	-1.05451	-0.64817	-0.64964	-0.74812	-0.66501	-0.6081	-0.20175	-0.20322	-0.30171	-0.2186	2.49981	0.518192	0.523184	0.896952	0.57639	1	0	0	0	0	1	0.2
4	Cthe2281	230_G1551	N, T		Protein-glutamate methylesterase	-0.44229	-0.9167	-0.80481	-0.81418	-0.94102	-0.56657	-0.47441	-0.36252	-0.3719	-0.49874	-0.12428	2.90539	1.94755	2.02288	3.12825	0.434593	1	0	1	1	0	3	0.6
4	Cthe0807	242_G2228	N, T		Protein-glutamate methylesterase	0.364325	-0.1375	-0.16377	0.435517	-0.58418	-0.12129	-0.50182	-0.52809	0.071192	-0.9485	-0.48562	2.47153	2.66631	0.180161	6.15814	2.35365	1	1	0	1	1	4	0.8
4	Cthe2253	117_G13	O	FtsH	ATP-dependent metalloprotease FtsH	1.96802	1.15376	1.75564	0.994788	1.92033	1.71584	-0.81426	-0.21239	-0.97323	-0.04769	-0.25219	4.1527	0.595889	5.33932	0.099031	0.752839	1	0	1	0	0	2	0.4
4	Cthe2743	237_G1896	O	gcp	putative metalloendopeptidase, glycoprotease family	0.131641	0.005989	-0.06281	-0.59564	-0.18219	0.468244	-0.12565	-0.19445	-0.72728	-0.31383	0.336603	0.389928	0.693401	4.70139	1.36661	1.5145	0	0	1	0	0	1	0.2
4	Cthe2990	246_G2486	O	msrA	peptide methionine sulfoxide reductase	0.717929	0.239835	0.177343	0.14155	0.053171	0.052271	-0.47809	-0.54059	-0.57638	-0.66476	-0.66566	1.45948	1.74948	1.9241	2.37926	2.38406	0	0	0	1	1	2	0.4
4	Cthe3013	223_G1267	O		hydrogenase expression/formation protein HypE	0.001111	-0.26218	-0.31617	-0.37105	-0.3574	-0.23555	-0.26329	-0.31728	-0.37216	-0.35851	-0.23667	1.31004	1.7233	2.18432	2.06619	1.12258	0	0	1	1	0	2	0.4
4	Cthe2891	235_G1795	O		chaperonin Cpn10	-0.16112	-0.58928	-0.82697	-0.62527	-0.84749	-0.21373	-0.42815	-0.66584	-0.46414	-0.68637	-0.05261	2.66829	5.0618	3.0074	5.27961	0.161988	1	1	1	1	0	4	0.8
4	Cthe2892	235_G1796	O		chaperonin GroEL	0.629115	0.049207	-0.00728	0.259997	0.045768	0.489685	-0.57991	-0.6364	-0.36912	-0.58335	-0.13943	2.80083	3.21335	1.43316	2.82549	0.377402	1	1	0	1	0	3	0.6
4	Cthe1321	256_G3537	O		chaperone protein DnaJ	0.111215	-0.17969	-0.41887	-0.09757	-0.45367	-0.12104	-0.2909	-0.53008	-0.20878	-0.56489	-0.23225	1.48175	3.60289	0.918284	3.95148	1.0685	0	1	0	1	0	2	0.4
4	Cthe1852	168_G236	O		Hsp33 protein	-0.00707	-0.18775	-0.40832	-0.31672	-0.71562	-0.34505	-0.18068	-0.40125	-0.30966	-0.70855	-0.33798	0.615852	1.92392	1.31313	4.44199	1.49267	0	0	0	1	0	1	0.2
4	Cthe1218	251_G2847	O		Leucyltransferase	-0.67158	-0.70751	-0.91131	-1.35661	-1.20054	-1.09604	-0.03593	-0.23973	-0.68503	-0.52896	-0.42446	0.113853	1.25243	5.78335	4.02439	2.91594	0	0	1	1	1	3	0.6
4	Cthe1410	228_G1453	P	CDF	cation diffusion facilitator family transporter	-0.00472	-0.27307	-0.38757	-0.16177	-0.6626	-0.12565	-0.26835	-0.38284	-0.15705	-0.65787	-0.12092	1.12693	1.89742	0.536989	4.21581	0.382715	0	0	0	1	0	1	0.2
4	Cthe3184	240_G2122	P		cation transporter	-0.24299	-0.75759	-0.57567	-0.40753	-0.4041	-0.29084	-0.5146	-0.33267	-0.16454	-0.1611	-0.04784	2.37694	1.24787	0.472282	0.459489	0.108473	1	0	0	0	0	1	0.2
4	Cthe1571	254_G3319	P		binding-protein-dependent transport systems inner membrane component	0.424007	-0.01054	0.213804	-0.05822	0.388478	0.149042	-0.43455	-0.2102	-0.48223	-0.03553	-0.27497	2.05758	0.721894	2.40262	0.08475	1.05218	1	0	1	0	0	2	0.4
4	Cthe2802	244_G2295	P		NLPA lipoprotein	-0.11805	-0.68541	-0.83011	-0.36286	-0.9242	-0.44685	-0.56735	-0.71206	-0.24481	-0.80615	-0.3288	2.82727	3.94527	0.828363	4.71058	1.2614	1	1	0	1	0	3	0.6
4	Cthe1572	254_G3320	P		ABC transporter related	0.246979	-0.52386	-0.30765	-0.37395	0.263575	-0.14569	-0.77084	-0.55463	-0.62093	0.016596	-0.39267	4.46251	2.76061	3.262	0.036024	1.65237	1	1	1	0	0	3	0.6
4	Cthe1802	245_G2424	P		cobalt ABC transporter, inner membrane subunit CbiQ	0.512012	0.26954	0.03386	0.258938	-0.16904	-0.08509	-0.24247	-0.47815	-0.25307	-0.68106	-0.5971	1.50202	4.09441	1.59977	6.67148	5.59428	0	1	0	1	1	3	0.6
4	Cthe1917	207_G865	P		ATPase, P-type (transporting), HAD superfamily, subfamily IC	0.778996	0.657795	0.4518	-0.04007	0.496935	0.337133	-0.1212	-0.3272	-0.81907	-0.28206	-0.44186	0.407989	1.61417	6.11071	1.29832	2.52237	0	0	1	0	1	2	0.4
4	Cthe1803	245_G2423	P		cobalamin (vitamin B12) biosynthesis CbiM protein	0.327133	-0.01784	-0.15887	-0.39526	-0.24942	0.158635	-0.34497	-0.48601	-0.7224	-0.57655	-0.1685	1.61143	2.68156	4.77349	3.45093	0.584952	0	1	1	1	0	3	0.6
4	Cthe0244	214_G1024	P		heavy metal translocating P-type ATPase	0.649318	0.32265	0.438189	0.169815	-0.05274	-0.00524	-0.32667	-0.21113	-0.4795	-0.70206	-0.65455	1.96927	1.03976	3.47881	5.96165	5.41935	0	0	1	1	1	3	0.6
4	Cthe2205	244_G2356	P, Q		cyanophycinase	-1.08297	-1.86556	-1.85807	-1.13144	-1.3527	-1.84677	-0.78258	-0.7751	-0.04847	-0.26972	-0.76379	2.33026	2.29716	0.068747	0.512028	2.24745	1	1	0	0	1	3	0.6
4	Cthe2207	244_G2354	Q		isoaspartyl dipeptidase	-0.78068	-1.62239	-1.5472	-0.63975	-0.77857	-1.36355	-0.84171	-0.76652	0.140932	0.002106	-0.58287	3.91312	3.4145	0.319116	0.003689	2.2757	1	1	0	0	1	3	0.6
4	Cthe0922	185_G431	R	dapdh	diaminopimelate dehydrogenase	0.68872	0.407252	0.322839	0.830053	0.147579	0.143473	-0.28147	-0.36588	0.141333	-0.54114	-0.54525	1.30811	1.92546	0.502562	3.44048	3.47876	0	0	0	1	1	2	0.4
4	Cthe2747	237_G1899	R		PHP-like	1.07798	0.456223	0.806565	0.576683	0.96535	0.947427	-0.62176	-0.27141	-0.5013	-0.11263	-0.13055	3.57199	1.05392	2.59946	0.325498	0.391861	1	0	1	0	0	2	0.4
4	Cthe1260	256_G3590	R		4-hydroxybenzoyl-CoA thioesterase	0.366466	0.08664	-0.12392	-0.08601	0.170242	0.254272	-0.27983	-0.49039	-0.45247	-0.19622	-0.11219	1.08795	2.48477	2.20419	0.662336	0.320601	0	1	1	0	0	2	0.4
4	Cthe0259	256_G3748	R		Rhomboid-like protein	0.071367	-0.56472	-0.19409	0.16526	-0.14073	-0.43865	-0.63608	-0.26546	0.093893	-0.21209	-0.51002	2.61963	0.736538	0.19748	0.543803	1.88577	1	0	0	0	0	1	0.2
4	Cthe0439	241_G2143	R		CobB/CobQ-like glutamine amidotransferase	-0.17618	-0.52066	-0.46092	-0.64878	-0.4428	-0.4305	-0.34448	-0.28474	-0.4726	-0.26662	-0.25432	1.88298	1.42137	3.01277	1.29116	1.20559	0	0	1	0	0	1	0.2
4	Cthe1024	187_G467	R		small GTP-binding protein	0.613519	0.33779	0.118043	0.488203	-0.08471	0.159602	-0.27573	-0.49548	-0.12532	-0.69823	-0.45392	1.3619	3.2445	0.457449	5.30345	2.85068	0	1	0	1	1	3	0.6
4	Cthe0407	241_G2149	R		Radical SAM	-0.11369	-0.46553	-0.55658	-0.51237	-0.76073	-0.40983	-0.35184	-0.44289	-0.39867	-0.64703	-0.29614	1.82503	2.57028	2.19778	4.47406	1.41525	0	1	1	1	0	3	0.6
4	Cthe0426	241_G2176	R		putative Fe-S cluster	2.03258	1.5424	1.68185	1.54674	1.52591	2.01032	-0.49018	-0.35073	-0.48584	-0.50667	-0.02226	2.5739	1.56557	2.54006	2.70363	0.053064	1	0	1	1	0	3	0.6
4	Cthe1820	245_G2406	R		ABC transporter related	0.010511	-0.53947	-0.33587	0.169088	-0.55118	0.173926	-0.54998	-0.34639	0.158577	-0.56169	0.163415	2.50112	1.26268	0.431803	2.58076	0.448885	1	0	0	1	0	2	0.4
4	Cthe0342	218_G1129	R		hydrogenases, Fe-only	1.8757	1.69055	1.66923	1.20344	1.25528	1.72169	-0.18515	-0.20647	-0.67226	-0.62042	-0.15401	0.771714	0.89859	5.02972	4.49231	0.600338	0	0	1	1	0	2	0.4
4	Cthe0132	253_G3180	R		3-oxoacyl-[acyl-carrier-protein] synthase	-0.73057	-0.90596	-0.97698	-0.85532	-1.24544	-0.65018	-0.1754	-0.24642	-0.12475	-0.51487	0.080389	0.614667	0.984276	0.393473	2.90722	0.229227	0	0	0	1	0	1	0.2
4	Cthe1519	212_G964	R		putative RNA methylase	-0.99347	-1.55051	-1.75461	-1.44561	-1.59746	-1.37104	-0.55704	-0.76114	-0.45214	-0.60398	-0.37757	3.62235	5.63622	2.6632	4.07304	2.03659	1	1	1	1	1	5	1
4	Cthe1516	212_G984	R		ribosome small subunit-dependent GTPase A	0.829491	0.062802	0.428965	0.731834	0.051935	-0.0957	-0.76669	-0.40053	-0.09766	-0.77756	-0.92519	2.85718	1.09697	0.178058	2.91738	3.76562	1	0	0	1	1	3	0.6
4	Cthe1568	254_G3316	R		Radical SAM	-0.02761	-0.26797	-0.39089	-0.20266	-0.73209	-0.64931	-0.24036	-0.36328	-0.17505	-0.70449	-0.6217	0.764876	1.37804	0.498917	3.67047	3.05529	0	0	0	1	1	2	0.4
4	Cthe3078	226_G1368	R		cellulosome anchoring protein, cohesin region	2.20845	1.26522	2.02308	1.69314	1.34571	2.10661	-0.94324	-0.18537	-0.51531	-0.86274	-0.10185	7.75057	0.759116	3.37022	6.9173	0.345327	1	0	1	1	0	3	0.6
4	Cthe0906	222_G1231	R		Radical SAM	0.690074	0.728793	0.230258	0.448297	-0.28111	-0.09839	0.038719	-0.45982	-0.24178	-0.97118	-0.78846	0.111047	2.84201	1.10155	8.02175	6.13058	0	1	0	1	1	3	0.6
4	Cthe0253	256_G3742	R		ATPase associated with various cellular activities, AAA_3	0.417784	0.251138	0.057495	-0.12302	-0.35482	-0.23398	-0.16665	-0.36029	-0.54081	-0.7726	-0.65177	0.981252	3.048	5.45721	8.65842	7.00001	0	1	1	1	1	4	0.8
4	Cthe1482	192_G543	R		Cof-like hydrolase	0.990983	0.726869	0.886736	0.204883	0.516921	0.23038	-0.26411	-0.10425	-0.7861	-0.47406	-0.7606	0.707873	0.21717	3.45783	1.63353	3.29455	0	0	1	0	1	2	0.4
4	Cthe3196	240_G2084	S		Uncharacterised conserved protein UCP033563	-0.67081	-0.9705	-1.03162	-0.92447	-0.73305	-0.69481	-0.2997	-0.36081	-0.25367	-0.06224	-0.024	1.9797	2.60952	1.5465	0.23671	0.08057	0	1	0	0	0	1	0.2
4	Cthe2577	255_G3477	S		adenylate cyclase	-0.75056	-1.39313	-0.99623	-1.30318	-1.22306	-0.77152	-0.64258	-0.24567	-0.55263	-0.4725	-0.02096	4.19934	1.02303	3.37356	2.67654	0.053236	1	0	1	1	0	3	0.6
4	Cthe1203	251_G2907	S		SpoVR	1.96143	1.356	2.09401	1.06831	1.83539	1.34092	-0.60543	0.132575	-0.89312	-0.12604	-0.62051	1.22718	0.172042	2.1771	0.162334	1.2718	0	0	1	0	0	1	0.2
4	Cthe1329	256_G3529	S		putative CoA-substrate-specific enzyme activase	2.13201	1.81415	1.68546	1.24046	1.73117	1.66499	-0.31786	-0.44655	-0.89155	-0.40084	-0.46702	1.16095	1.9123	5.24754	1.6295	2.04405	0	0	1	0	1	2	0.4
4	Cthe1791	245_G2431	S		UvrB/UvrC protein	1.21012	1.05377	0.734764	0.276877	0.695537	0.847265	-0.15634	-0.47535	-0.93324	-0.51458	-0.36285	0.356349	1.64327	4.43941	1.84807	1.10801	0	0	1	0	0	1	0.2
4	Cthe0110	253_G3158	T	hpr-ser	HPr(Ser) kinase/phosphatase	-0.1462	-0.45544	-0.63687	-0.41725	-0.11738	-0.41867	-0.30924	-0.49066	-0.27104	0.028827	-0.27246	1.22041	2.41289	1.00972	0.066622	1.01729	0	1	0	0	0	1	0.2
4	Cthe0538	250_G2772	T		ATP-binding region, ATPase-like	-0.62289	-0.8836	-0.76139	-0.75973	-1.19985	-1.07567	-0.26072	-0.1385	-0.13684	-0.57696	-0.45279	0.888569	0.381574	0.375793	2.84377	1.98304	0	0	0	1	0	1	0.2
4	Cthe0926	185_G427	U	ftsY	signal recognition particle-docking protein FtsY	0.112891	-0.15804	-0.29467	-0.23212	-0.31319	-0.15119	-0.27093	-0.40757	-0.34502	-0.42609	-0.26408	1.1018	2.00564	1.56686	2.14277	1.06205	0	0	0	1	0	1	0.2
4	Cthe0629	247_G2574	U		type II secretion system protein E	-0.79899	-1.25305	-1.24769	-0.7347	-1.64521	-0.93123	-0.45406	-0.4487	0.064297	-0.84622	-0.13224	1.84906	1.81679	0.143792	4.61679	0.338112	0	0	0	1	0	1	0.2
4	Cthe0350	255_G3443	U		signal peptidase I	-0.13229	-0.35805	-0.39274	-0.6525	-0.6596	-0.44232	-0.22576	-0.26045	-0.52022	-0.52731	-0.31003	0.795322	0.972151	2.68434	2.73891	1.24867	0	0	1	1	0	2	0.4
4	Cthe3148	243_G2287	V		ABC transporter related	0.137057	0.076746	-0.37071	-0.13225	-0.5657	-0.53995	-0.06031	-0.50777	-0.26931	-0.70275	-0.67701	0.181974	3.25687	1.27454	5.1912	4.9282	0	1	0	1	1	3	0.6
4	Cthe2998	246_G2496	V		ABC transporter related	-0.42456	-0.8783	-0.70265	-1.13553	-1.05903	-1.07833	-0.45374	-0.27809	-0.71097	-0.63447	-0.65377	3.46464	1.67637	6.50166	5.57976	5.81202	1	0	1	1	1	4	0.8
4	Cthe0019	236_G1877			regulatory protein, P-II family	1.5918	1.10801	1.65088	1.22313	1.24591	1.38183	-0.48379	0.059076	-0.36867	-0.34589	-0.20997	2.2507	0.141213	1.50425	1.36994	0.675797	1	0	0	0	0	1	0.2
4	Cthe2247	244_G2313			regulatory protein, MerR	-0.33611	-0.72955	-0.71514	-0.80713	-0.74454	-0.66821	-0.39344	-0.37903	-0.47102	-0.40843	-0.3321	1.85679	1.7568	2.42697	1.96286	1.44563	0	0	1	0	0	1	0.2
4	Cthe2475	201_G698			phage portal protein, SPP1 family	0.637186	0.306668	0.310775	0.394911	-0.24589	0.136561	-0.33052	-0.32641	-0.24227	-0.88308	-0.50063	2.43821	2.39324	1.53761	9.40316	4.47826	1	1	0	1	1	4	0.8
4	Cthe2507	231_G1594			peptidase U57, YabG	0.859833	0.601259	0.054245	0.494748	0.390438	0.120409	-0.25857	-0.80559	-0.36509	-0.46939	-0.73942	0.822531	4.32312	1.34669	1.95125	3.82126	0	1	0	0	1	2	0.4
4	Cthe2618	255_G3406			stage III sporulation protein D, SpoIIID	-1.23097	-1.47708	-1.33103	-1.70663	-2.11779	-1.5876	-0.24611	-0.10006	-0.47566	-0.88682	-0.35663	0.493069	0.164171	1.22618	3.08012	0.814005	0	0	0	1	0	1	0.2
5	Cthe0166	256_G3691	C		4Fe-4S ferredoxin, iron-sulfur binding	0.020902	0.087591	0.126758	-0.02362	0.515166	0.176329	0.066689	0.105857	-0.04452	0.494265	0.155427	0.155372	0.267366	0.098878	2.19869	0.431903	0	0	0	1	0	1	0.2
5	Cthe2238	244_G2322	C		aldehyde dehydrogenase	-0.60817	-0.57931	-0.77773	-0.34012	0.013598	-0.10779	0.028865	-0.16956	0.268053	0.621772	0.500386	0.07553	0.618392	1.17319	4.05284	2.94975	0	0	0	1	1	2	0.4
5	Cthe3090	226_G1376	C	ttdA_fumA_fumB	hydro-lyases, Fe-S type, tartrate/fumarate subfamily, alpha subunit	-0.63958	-1.2893	-0.79134	-0.75589	-0.27863	-0.61609	-0.64972	-0.15176	-0.11631	0.360955	0.023493	3.24508	0.412943	0.295874	1.3588	0.049226	1	0	0	0	0	1	0.2
5	Cthe0721	208_G890	C		nitrogen-fixing NifU-like-like	1.26559	0.487145	1.06882	0.890599	2.01329	2.13668	-0.77845	-0.19677	-0.37499	0.747696	0.871089	3.18056	0.449172	1.08361	2.99687	3.74966	1	0	0	1	1	3	0.6
5	Cthe2164	256_G3618	C		Rubredoxin-type Fe(Cys)4 protein	2.01635	1.9292	1.94445	1.44195	2.4276	2.33974	-0.08715	-0.0719	-0.5744	0.41125	0.323388	0.189781	0.152055	2.39041	1.45655	1.02822	0	0	1	0	0	1	0.2
5	Cthe0786	197_G615	E		3-dehydroquinate synthase	-0.29502	-0.39717	-0.52365	0.238316	0.049639	0.078074	-0.10214	-0.22863	0.533339	0.344663	0.373098	0.292567	0.840102	2.89787	1.51575	1.70389	0	0	1	0	0	1	0.2
5	Cthe0610	247_G2555	E	hisC	histidinol-phosphate aminotransferase	-0.27779	-1.82786	-0.23129	1.19931	0.638625	0.595725	-1.55007	0.046505	1.47711	0.916417	0.873517	2.96914	0.038018	2.76444	1.36271	1.27072	1	0	1	0	0	2	0.4
5	Cthe2889	235_G1793	E		phosphoribosyl-AMP cyclohydrolase	1.21978	1.03025	1.16215	1.61192	1.16458	1.36578	-0.18953	-0.05763	0.392139	-0.0552	0.146003	0.731307	0.164746	2.08935	0.156818	0.514682	0	0	1	0	0	1	0.2
5	Cthe0695	172_G280	E	agmatinase	putative agmatinase	0.250127	0.071625	0.067934	0.283911	1.28471	1.23213	-0.1785	-0.18219	0.033784	1.03458	0.982008	0.542664	0.557617	0.076203	6.66497	6.22099	0	0	0	1	1	2	0.4
5	Cthe3028	190_G513	E		Pyridoxal-dependent decarboxylase	0.416531	0.121046	0.152736	1.16324	0.866018	0.979138	-0.29548	-0.26379	0.746713	0.449487	0.562607	1.35391	1.14834	5.25897	2.51997	3.51113	0	0	1	1	1	3	0.6
5	Cthe0694	172_G279	E	speE	spermidine synthase	0.569355	0.434993	0.552553	0.411004	1.01124	1.15	-0.13436	-0.0168	-0.15835	0.441884	0.58064	0.751243	0.06324	0.9452	4.25427	6.21233	0	0	0	1	1	2	0.4
5	Cthe1381	203_G747	E	thrC	threonine synthase	0.458251	0.420137	0.446691	0.675733	0.795561	0.893252	-0.03811	-0.01156	0.217482	0.33731	0.435001	0.1098	0.030869	0.954593	1.80768	2.63903	0	0	0	0	1	1	0.2
5	Cthe2689	196_G585	E, K		regulatory protein GntR, HTH	-1.11591	-1.49337	-1.81886	-0.90623	-0.68156	-0.53932	-0.37746	-0.70295	0.209683	0.434349	0.576594	1.24239	3.11646	0.548032	1.52548	2.32242	0	1	0	0	1	2	0.4
5	Cthe0612	247_G2557	E, R	sss	SSS sodium solute transporter superfamily	1.22087	1.02405	1.07857	1.05056	1.59682	1.67242	-0.19682	-0.14231	-0.17031	0.375949	0.451543	0.772064	0.498612	0.633397	1.96673	2.58331	0	0	0	0	1	1	0.2
5	Cthe0678	232_G1639	F		pyrimidine-nucleoside phosphorylase	-0.66143	-0.79545	-0.67666	-0.16644	0.448667	0.561837	-0.13402	-0.01523	0.494989	1.1101	1.22327	0.394474	0.034329	2.47265	7.69116	8.66764	0	0	1	1	1	3	0.6
5	Cthe2623	255_G3411	G		Exopolysaccharide biosynthesis protein related to N-acetylglucosamine-1-phosphodiester alpha-N-acetylglucosaminidase-like	-0.12924	-0.00024	-0.14729	-0.20534	0.708182	0.382841	0.129002	-0.01804	-0.0761	0.837424	0.512084	0.355009	0.039073	0.187719	4.97604	2.4314	0	0	0	1	1	2	0.4
5	Cthe3167	225_G1342	G		glucose-1-phosphate adenylyltransferase, GlgD subunit	1.007	0.791078	1.25404	1.35993	1.96078	1.94314	-0.21592	0.24704	0.352936	0.953778	0.936138	0.768131	0.927259	1.55302	6.53335	6.37419	0	0	0	1	1	2	0.4
5	Cthe2590	255_G3376	G		glycoside hydrolase, family 10	0.374328	-0.09898	0.178453	0.54002	0.19392	0.511738	-0.47331	-0.19587	0.165692	-0.18041	0.137411	2.8288	0.78199	0.622	0.698228	0.485115	1	0	0	0	0	1	0.2
5	Cthe2736	237_G1889	G		phosphoenolpyruvate-protein phosphotransferase	0.342905	-0.40642	0.186976	0.969275	1.51558	1.55686	-0.74932	-0.15593	0.62637	1.17267	1.21396	4.00882	0.428828	3.08525	7.39242	7.72269	1	0	1	1	1	4	0.8
5	Cthe1435	224_G1318	G		Phosphoglycerate mutase	-0.72613	-1.14761	-1.05061	-0.81391	-0.23715	-0.6947	-0.42148	-0.32448	-0.08778	0.488986	0.031433	2.18802	1.485	0.257456	2.72928	0.080225	1	0	0	1	0	2	0.4
5	Cthe0661	232_G1623	G		Ricin B lectin	-0.89425	-0.9376	-0.71206	-0.62941	-0.37661	-0.47155	-0.04335	0.182194	0.264848	0.517645	0.422704	0.108984	0.619585	1.04204	2.79425	2.06706	0	0	0	1	1	2	0.4
5	Cthe2444	215_G1046	G		Transketolase-like	-0.72547	-0.51593	-0.60752	-0.63586	0.030993	0.105366	0.209538	0.117951	0.089602	0.756459	0.830831	0.444206	0.218441	0.158669	2.74277	3.15103	0	0	0	1	1	2	0.4
5	Cthe2585	255_G3372	H		biotin--acetyl-CoA-carboxylase ligase	0.777799	0.622481	0.701334	1.15431	0.894207	0.959355	-0.15532	-0.07647	0.376514	0.116408	0.181556	0.670711	0.269907	2.40751	0.45716	0.831807	0	0	1	0	0	1	0.2
5	Cthe2251	117_G17	H		Methionine adenosyltransferase	0.601975	0.383957	0.440706	0.930826	1.10982	0.624177	-0.21802	-0.16127	0.32885	0.507849	0.022201	0.807492	0.536197	1.45498	2.77242	0.053746	0	0	0	1	0	1	0.2
5	Cthe2777	252_G2944	H		nicotinamide mononucleotide transporter PnuC	-0.04248	0.013658	0.109847	-0.31914	0.274556	0.521959	0.05614	0.152328	-0.27666	0.317038	0.564441	0.140556	0.46911	1.06112	1.29181	3.03392	0	0	0	0	1	1	0.2
5	Cthe0104	253_G3152	H	ribD	riboflavin biosynthesis protein RibD	1.67346	1.30775	1.61813	1.64037	2.09226	1.9792	-0.36571	-0.05533	-0.03309	0.418798	0.305737	1.68562	0.144402	0.081764	2.06132	1.29573	0	0	0	1	0	1	0.2
5	Cthe0654	221_G1213	H, R		biotin and thiamin synthesis associated	1.56509	1.35707	1.61353	1.4586	1.99089	2.28578	-0.20802	0.048433	-0.1065	0.425799	0.720687	0.554236	0.0971	0.238527	1.51775	3.31205	0	0	0	0	1	1	0.2
5	Cthe3104	206_G819	I		putative CoA-substrate-specific enzyme activase	0.896742	0.734087	0.748104	0.714444	1.70641	1.31932	-0.16265	-0.14864	-0.1823	0.809669	0.422578	0.617715	0.547562	0.721381	6.1952	2.43818	0	0	0	1	1	2	0.4
5	Cthe1935	207_G846	J	argS	arginyl-tRNA synthetase	0.649395	0.327868	0.447283	0.786925	1.842	1.89106	-0.32153	-0.20211	0.13753	1.19261	1.24167	1.77183	0.903564	0.533935	10.6989	11.1821	0	0	0	1	1	2	0.4
5	Cthe1663	160_G170	J		Endoribonuclease L-PSP	0.667341	0.617274	0.786511	1.12204	1.40127	1.15202	-0.05007	0.11917	0.454703	0.733934	0.484682	0.205628	0.61067	4.23358	8.0593	4.6364	0	0	1	1	1	3	0.6
5	Cthe1223	251_G2891	J	rplT	ribosomal protein L20	1.75107	1.16471	1.68776	1.77147	2.07742	2.17297	-0.58635	-0.0633	0.020399	0.326353	0.421904	2.9085	0.149335	0.043732	1.22301	1.78302	1	0	0	0	0	1	0.2
5	Cthe1279	256_G3794	J		ribosomal protein L28	1.20899	0.773517	0.981134	1.04742	1.77432	1.98934	-0.43548	-0.22786	-0.16157	0.565321	0.780344	1.16618	0.478188	0.309186	1.70871	2.75924	0	0	0	0	1	1	0.2
5	Cthe2875	235_G1778	J	yfiA	ribosomal subunit interface protein	1.45937	1.2526	1.64361	2.02316	2.34942	2.60227	-0.20677	0.184246	0.563792	0.890048	1.14291	0.465794	0.401507	1.90769	3.74967	5.34714	0	0	0	1	1	2	0.4
5	Cthe2662	255_G3434	J		RNA binding S1	1.02511	1.17541	1.20025	0.87279	2.19645	1.98628	0.150298	0.175142	-0.15232	1.17134	0.961171	0.35298	0.428698	0.358947	6.34486	4.84174	0	0	0	1	1	2	0.4
5	Cthe0611	247_G2556	J		RNA-metabolising metallo-beta-lactamase	0.279759	0.18917	0.150921	0.424337	0.417005	0.788391	-0.09059	-0.12884	0.144578	0.137246	0.508632	0.420614	0.67005	0.785071	0.73061	4.89654	0	0	0	0	1	1	0.2
5	Cthe2613	255_G3401	J		S-layer-like region	-0.49956	-0.77822	-0.71089	-0.32989	0.269766	-0.05832	-0.27866	-0.21133	0.169666	0.769326	0.44124	1.10987	0.751523	0.558035	4.9145	2.18104	0	0	0	1	1	2	0.4
5	Cthe1225	251_G2889	J	infC	translation initiation factor IF-3	0.64109	0.250893	0.398809	0.443037	0.810729	0.775564	-0.3902	-0.24228	-0.19805	0.169638	0.134474	2.67739	1.32208	0.988835	0.795375	0.579471	1	0	0	0	0	1	0.2
5	Cthe0775	197_G627	J	miaA	tRNA delta(2)-isopentenylpyrophosphate transferase	-0.31888	-0.50102	-0.32922	-0.20446	-0.1965	0.191882	-0.18214	-0.01034	0.114423	0.122382	0.510765	0.53549	0.021403	0.296167	0.321782	2.32986	0	0	0	0	1	1	0.2
5	Cthe1961	229_G1487	J, M		Nucleotidyl transferase	0.692169	0.66643	0.779099	0.453704	1.1626	0.908652	-0.02574	0.08693	-0.23846	0.47043	0.216483	0.063547	0.249228	0.928618	2.51152	0.810821	0	0	0	1	0	1	0.2
5	Cthe0581	250_G2819	K		Fibronectin-binding A-like	-0.06714	-0.03186	-0.05824	-0.0518	0.090173	0.213515	0.035284	0.008902	0.015348	0.157317	0.280659	0.134889	0.030877	0.054545	0.874291	2.02887	0	0	0	0	1	1	0.2
5	Cthe1324	256_G3534	K	hrcA	heat-inducible transcription repressor HrcA	0.311653	0.106999	0.035879	0.143012	0.186543	0.892903	-0.20465	-0.27577	-0.16864	-0.12511	0.58125	0.659604	0.998986	0.509205	0.347146	2.99071	0	0	0	0	1	1	0.2
5	Cthe2461	215_G1055	K		helix-turn-helix motif	-0.36626	-0.44243	-0.87302	0.03197	0.224742	0.140039	-0.07617	-0.50676	0.398233	0.591004	0.506301	0.148413	1.7639	1.23823	2.21698	1.76154	0	0	0	1	0	1	0.2
5	Cthe2120	217_G1099	K		RNA polymerase sigma factor; RBL03700	0.778398	-0.13928	0.399175	1.14725	1.19133	1.01638	-0.91768	-0.37922	0.368856	0.412935	0.237982	3.36286	0.919459	0.884251	1.03767	0.487862	1	0	0	0	0	1	0.2
5	Cthe1470	199_G660	K		sigma-70 region 2	0.137608	0.003992	0.154515	0.697235	0.624344	0.665811	-0.13362	0.016907	0.559627	0.486736	0.528203	0.492233	0.04593	3.83179	3.12396	3.52255	0	0	1	1	1	3	0.6
5	Cthe2544	255_G3506	K		Sigma-70, region 4 type 2	-0.00257	-0.25957	-0.0524	0.399447	1.1815	0.877794	-0.25701	-0.04983	0.402013	1.18406	0.88036	0.742774	0.100709	1.40476	6.68762	4.45623	0	0	0	1	1	2	0.4
5	Cthe2897	235_G1802	K	greA	transcription elongation factor GreA	0.04036	-0.57089	-0.12343	-0.15422	0.121319	1.17779	-0.61124	-0.16379	-0.19458	0.080959	1.13743	1.88166	0.309388	0.383788	0.135118	4.68408	0	0	0	0	1	1	0.2
5	Cthe0994	173_G290	K	NusA	transcription termination factor NusA	0.418939	-0.08566	-0.0654	1.03615	0.258725	0.498198	-0.5046	-0.48434	0.617212	-0.16021	0.079258	1.53159	1.44207	2.06429	0.321296	0.139983	0	0	1	0	0	1	0.2
5	Cthe1895	240_G2093	K		transcriptional regulator PadR-like	-0.99783	-0.75187	-0.87843	-0.71258	-0.18838	0.114467	0.245969	0.119407	0.285258	0.809453	1.1123	0.730143	0.286155	0.897392	4.13376	6.41962	0	0	0	1	1	2	0.4
5	Cthe2408	249_G2737	K, T		PspA/IM30	-0.52971	-0.75574	-0.61467	-0.52294	-0.70283	0.336245	-0.22603	-0.08496	0.006767	-0.17313	0.865951	0.655187	0.191852	0.013003	0.459836	4.58594	0	0	0	0	1	1	0.2
5	Cthe0072	253_G3125	K, T		PspC	-0.46044	-0.42392	-1.09025	0.38943	0.520081	0.490305	0.036516	-0.62981	0.849871	0.980521	0.950746	0.050463	1.66736	2.60304	3.2168	3.07382	0	0	1	1	1	3	0.6
5	Cthe0812	242_G2223	K, T		response regulator receiver	-0.61566	-0.82872	-1.20067	-0.19507	0.087395	0.038649	-0.21305	-0.58501	0.42059	0.703059	0.654312	0.565156	2.39855	1.47039	3.15031	2.83278	0	1	0	1	1	3	0.6
5	Cthe0519	250_G2833	L		DNA methylase N-4/N-6	-1.02176	-1.44079	-0.80624	-0.87164	-0.78567	-0.48145	-0.41903	0.215524	0.150124	0.236089	0.54031	2.08287	0.794717	0.487994	0.902786	3.03898	1	0	0	0	1	2	0.4
5	Cthe2320	254_G3253	L	dcm	DNA-cytosine methyltransferase	-0.05019	-0.24354	0.101682	0.390766	0.287986	0.535828	-0.19335	0.151874	0.440958	0.338178	0.58602	0.845993	0.607401	2.82314	1.90239	4.27758	0	0	1	0	1	2	0.4
5	Cthe2737	237_G1890	L	uvrC	excinuclease ABC, C subunit	1.62297	1.32866	1.50357	1.84567	2.43099	2.43109	-0.29431	-0.1194	0.222703	0.808027	0.808124	1.06503	0.319378	0.720153	4.68315	4.68395	0	0	0	1	1	2	0.4
5	Cthe2657	255_G3429	L		histone-like DNA-binding protein	0.155716	0.191268	0.27627	0.279523	0.615684	1.0221	0.035551	0.120554	0.123807	0.459967	0.86638	0.109385	0.468278	0.484823	3.16143	7.60706	0	0	0	1	1	2	0.4
5	Cthe2750	237_G1903	L		IstB-like ATP-binding protein	-0.15715	-0.36974	-0.69178	0.672113	0.090176	-0.21745	-0.21259	-0.53463	0.829262	0.247325	-0.06031	0.354201	1.23557	2.36249	0.429307	0.082542	0	0	1	0	0	1	0.2
5	Cthe2024	179_G375	L		transposase IS116/IS110/IS902	0.370567	-0.14398	-0.1521	-0.3886	0.106449	1.53622	-0.51455	-0.52267	-0.75917	-0.26412	1.16565	0.81221	0.830137	1.41727	0.337103	2.67668	0	0	0	0	1	1	0.2
5	Cthe0280	256_G3766	M		Coat F	-0.18112	-0.39161	-0.50937	-0.80143	0.209457	0.166773	-0.21048	-0.32825	-0.6203	0.390582	0.347898	0.782025	1.47708	3.78704	1.91009	1.60914	0	0	1	0	0	1	0.2
5	Cthe0605	247_G2549	M		NLP/P60	0.634851	0.406136	0.704259	0.991475	1.38039	1.45338	-0.22871	0.069409	0.356625	0.745536	0.818532	1.33077	0.270246	2.56883	7.26856	8.17255	0	0	1	1	1	3	0.6
5	Cthe2694	175_G297	M		O-antigen polymerase	0.840378	0.59258	0.577267	0.799141	0.794769	1.39092	-0.2478	-0.26311	-0.04124	-0.04561	0.550541	0.83231	0.905347	0.093192	0.104086	2.66902	0	0	0	0	1	1	0.2
5	Cthe0979	209_G916	M		Peptidoglycan glycosyltransferase	-0.06514	-0.21282	-0.27646	0.372609	-0.09184	0.259352	-0.14768	-0.21133	0.437744	-0.0267	0.324487	0.539365	0.879756	2.55077	0.072193	1.63475	0	0	1	0	0	1	0.2
5	Cthe0696	172_G281	M		putative rRNA methylase	0.700905	0.576848	0.61916	0.83569	1.39911	1.71297	-0.12406	-0.08174	0.134785	0.698205	1.01206	0.744175	0.426966	0.834963	8.62037	13.0036	0	0	0	1	1	2	0.4
5	Cthe3171	225_G1345	M		S-layer domain-like	0.770584	0.134905	0.510937	1.72999	1.41997	0.814063	-0.63568	-0.25965	0.959401	0.649384	0.043479	1.52052	0.43908	2.8014	1.56904	0.056247	0	0	1	0	0	1	0.2
5	Cthe0186	256_G3705	M	galE	UDP-glucose 4-epimerase	-0.61853	-1.25175	-0.84711	-0.43777	-0.59548	-0.32694	-0.63322	-0.22858	0.180757	0.023045	0.291586	2.94365	0.67248	0.491491	0.046239	0.943033	1	0	0	0	0	1	0.2
5	Cthe2629	255_G3416	M	glmU	UDP-N-acetylglucosamine pyrophosphorylase	-0.57828	-0.6387	-0.87909	-0.85595	-0.76998	-0.08215	-0.06041	-0.30081	-0.27767	-0.1917	0.496128	0.136497	1.03766	0.926133	0.557056	2.16112	0	0	0	0	1	1	0.2
5	Cthe2344	194_G556	M		Undecaprenyl-phosphate galactose phosphotransferase	0.072994	-0.13569	-0.01846	0.118081	0.168718	0.877588	-0.20868	-0.09145	0.045087	0.095724	0.804594	0.912859	0.307247	0.133875	0.325114	6.42687	0	0	0	0	1	1	0.2
5	Cthe0126	253_G3174	N		CheC-like protein	-0.38782	-0.46683	-0.8879	-0.19426	0.051331	-0.65623	-0.07901	-0.50008	0.193566	0.439155	-0.2684	0.188507	2.23132	0.574583	1.83926	0.899847	0	1	0	0	0	1	0.2
5	Cthe2237	244_G2323	N		flagellin-like	-0.07389	-0.20838	-0.74043	0.373566	0.497204	0.014822	-0.13449	-0.66654	0.447452	0.57109	0.088708	0.271844	2.45217	1.35913	1.94823	0.166342	0	1	0	0	0	1	0.2
5	Cthe0492	238_G1980	N, T		CheC-like protein	0.260052	0.15249	0.405593	0.081657	0.837637	0.655294	-0.10756	0.145542	-0.17839	0.577585	0.395242	0.231829	0.335082	0.433662	2.26894	1.29527	0	0	0	1	0	1	0.2
5	Cthe0491	238_G1979	N, T		CheW-like protein	-0.80369	-1.06302	-0.5648	-0.54935	-0.77278	0.165016	-0.25933	0.238889	0.254337	0.030912	0.968704	0.771333	0.688986	0.750888	0.061327	5.22948	0	0	0	0	1	1	0.2
5	Cthe2741	237_G1894	O	clpX	ATP-dependent Clp protease, ATP-binding subunit ClpX	0.605306	-0.14049	0.476476	0.37845	1.10674	1.68166	-0.7458	-0.12883	-0.22686	0.501438	1.07635	3.02472	0.267271	0.547537	1.67714	5.13204	1	0	0	0	1	2	0.4
5	Cthe0082	253_G3132	O	lon	ATP-dependent protease La	0.720063	0.481707	0.318231	0.671638	1.30788	1.31729	-0.23836	-0.40183	-0.04843	0.587813	0.597222	0.591289	1.22689	0.08822	2.14952	2.20095	0	0	0	1	1	2	0.4
5	Cthe0625	247_G2570	O		glycoside hydrolase, family 9	-0.31846	-0.65312	-0.49833	-0.55568	-0.5116	0.132765	-0.33466	-0.17987	-0.23722	-0.19314	0.451224	1.31793	0.553576	0.806659	0.608845	2.04862	0	0	0	0	1	1	0.2
5	Cthe1323	256_G3535	O		GrpE protein	-0.83866	-1.28554	-1.19807	-0.89584	-0.79154	0.006234	-0.44688	-0.35941	-0.05718	0.047113	0.84489	1.66937	1.21328	0.118747	0.095892	4.27139	0	0	0	0	1	1	0.2
5	Cthe1665	160_G168	O		Hsp33 protein	-0.62916	-0.50563	-0.60196	-0.59789	-0.25586	-0.11532	0.123526	0.0272	0.031268	0.373294	0.513833	0.460478	0.078391	0.091188	2.194	3.5215	0	0	0	1	1	2	0.4
5	Cthe0813	242_G2222	O		peptidase S55, SpoIVB	-0.7393	-1.12295	-1.0496	-0.53648	-0.62478	-0.41892	-0.38365	-0.3103	0.202811	0.114516	0.320379	2.08822	1.5248	0.827599	0.386561	1.59835	1	0	0	0	0	1	0.2
5	Cthe0190	256_G3709	O		proteinase inhibitor I4, serpin	0.357871	0.197592	0.13284	0.392229	0.438718	1.00483	-0.16028	-0.22503	0.034358	0.080847	0.646954	0.413109	0.645967	0.069566	0.179829	2.97653	0	0	0	0	1	1	0.2
5	Cthe2739	237_G1892	O	tig	trigger factor	1.12639	0.642854	1.04176	1.13519	1.77581	2.16161	-0.48353	-0.08463	0.008801	0.649425	1.03522	1.91903	0.18873	0.016813	2.97531	5.79321	0	0	0	1	1	2	0.4
5	Cthe0545	250_G2779	O, U		prepilin peptidase CpaA	-0.56559	-0.88367	-0.35652	-0.17745	-0.15872	-0.032	-0.31807	0.20907	0.388144	0.406869	0.533588	1.54333	0.843766	2.07302	2.22366	3.32401	0	0	1	1	1	3	0.6
5	Cthe1658	150_G113	P		potassium uptake protein, TrkH family	0.741502	0.675002	0.762438	0.54164	1.57527	0.947979	-0.0665	0.020935	-0.19986	0.833765	0.206477	0.103899	0.030465	0.377796	2.81683	0.393733	0	0	0	1	0	1	0.2
5	Cthe3183	240_G2121	P		TrkA-N	-0.64553	-0.34757	-0.52473	-0.59325	0.061001	-0.1161	0.297958	0.120798	0.052281	0.706533	0.529435	0.975013	0.295661	0.11178	3.46866	2.26248	0	0	0	1	1	2	0.4
5	Cthe2586	255_G3373	R		amidohydrolase 2	0.352966	0.517114	0.416127	0.16339	0.540843	0.813342	0.164148	0.063161	-0.18958	0.187877	0.460377	0.624786	0.18925	0.760626	0.751229	2.76642	0	0	0	0	1	1	0.2
5	Cthe2127	217_G1092	R		ATPase associated with various cellular activities, AAA_3	-0.23835	-0.22194	-0.1222	-0.32506	-0.16812	0.252881	0.016415	0.116148	-0.08671	0.070228	0.491232	0.050258	0.47648	0.328422	0.253759	3.74848	0	0	0	0	1	1	0.2
5	Cthe1576	254_G3325	R		basic membrane lipoprotein	-0.40598	-0.97337	-0.76087	-0.45197	-0.15675	-0.2778	-0.56738	-0.35489	-0.04599	0.249229	0.128179	3.25354	1.62153	0.117836	0.971043	0.396603	1	0	0	0	0	1	0.2
5	Cthe1051	252_G3037	R	mviN	integral membrane protein MviN	-0.14703	-0.37099	-0.37983	0.100613	0.030242	0.292118	-0.22396	-0.23281	0.247639	0.177268	0.439144	0.910354	0.961586	1.05	0.658581	2.43731	0	0	0	0	1	1	0.2
5	Cthe2359	249_G2703	R		metal-dependent phosphohydrolase, HD subdomain	-0.66408	-0.7539	-0.5544	-0.04254	-0.17928	0.311678	-0.08982	0.109681	0.621545	0.484798	0.975759	0.268678	0.343596	3.95216	2.74427	7.3294	0	0	1	1	1	3	0.6
5	Cthe2738	237_G1891	R		metallophosphoesterase	1.26702	1.03989	0.948164	0.91706	2.10559	1.92738	-0.22713	-0.31886	-0.34996	0.838566	0.660359	0.635051	1.01763	1.16303	4.20991	2.9705	0	0	0	1	1	2	0.4
5	Cthe0870	204_G770	R		NADPH-dependent FMN reductase	1.41868	1.44362	1.4681	1.38894	1.7362	1.6498	0.024948	0.049424	-0.02974	0.317526	0.231124	0.081958	0.175741	0.099251	2.08503	1.30471	0	0	0	1	0	1	0.2
5	Cthe0368	210_G945	R		NCAIR mutase (PurE)-related protein	-0.12897	-0.52901	-0.29154	-0.10942	-0.04701	0.154986	-0.40004	-0.16257	0.019553	0.081964	0.283958	3.01368	0.809187	0.064232	0.328555	1.81079	1	0	0	0	0	1	0.2
5	Cthe0533	250_G2767	R		Radical SAM	-0.34671	-0.23043	-0.41319	0.138334	0.170536	0.53224	0.116276	-0.06648	0.485045	0.517246	0.87895	0.287893	0.149084	2.03507	2.23943	4.85987	0	0	1	1	1	3	0.6
5	Cthe1207	251_G2841	S		membrane protein-like	1.67344	1.73802	1.6821	1.403	2.22195	1.9429	0.064577	0.008654	-0.27044	0.548504	0.269456	0.19093	0.022006	1.23297	3.50549	1.22646	0	0	0	1	0	1	0.2
5	Cthe1919	207_G863	S		MgtC/SapB transporter	-0.0274	-0.3889	-0.31803	0.366396	0.531046	0.235038	-0.3615	-0.29063	0.393794	0.558444	0.262437	1.63169	1.18579	1.85212	3.11225	1.0241	0	0	0	1	0	1	0.2
5	Cthe0845	147_G98	S		stage III sporulation protein spoIIIAA	-1.21269	-1.67455	-1.39506	-1.13864	-1.28135	-0.8427	-0.46185	-0.18236	0.074049	-0.06866	0.369997	2.02051	0.539912	0.177472	0.162667	1.45539	1	0	0	0	0	1	0.2
5	Cthe2901	235_G1806	T		ATP-binding region, ATPase-like	1.12358	0.661642	0.821269	0.627	1.51673	2.05237	-0.46194	-0.30231	-0.49658	0.393154	0.928795	1.631	0.88384	1.81531	1.28747	4.55946	0	0	0	0	1	1	0.2
5	Cthe0339	218_G1126	T		ATP-binding region, ATPase-like	1.19336	1.2441	1.3314	1.14241	1.24743	1.67809	0.050738	0.138037	-0.05095	0.054066	0.484728	0.155081	0.527338	0.155812	0.166786	3.19702	0	0	0	0	1	1	0.2
5	Cthe2352	166_G217	T		CBS domain containing protein	-0.01112	-0.73109	-0.51155	-0.61414	0.198809	0.382754	-0.71997	-0.50044	-0.60302	0.209927	0.393872	3.28255	1.91297	2.52488	0.557212	1.3438	1	0	1	0	0	2	0.4
5	Cthe3085	226_G1380	T		response regulator receiver	-0.99626	-1.44894	-1.14124	-0.4938	-0.18824	-0.65201	-0.45268	-0.14498	0.50246	0.80802	0.344246	1.27918	0.279168	1.49005	3.0153	0.864795	0	0	0	1	0	1	0.2
5	Cthe1584	254_G3215	T		response regulator receiver	0.201809	0.287601	0.261062	0.83689	0.716715	1.34877	0.085792	0.059253	0.635081	0.514906	1.14696	0.321392	0.205647	5.3455	3.97373	11.1359	0	0	1	1	1	3	0.6
5	Cthe0167	256_G3692	T		response regulator receiver	-0.70937	-0.68737	-0.75302	-0.43568	-0.42479	-0.40181	0.022003	-0.04365	0.273698	0.284585	0.307561	0.07205	0.153454	1.68763	1.78802	2.00658	0	0	0	0	1	1	0.2
5	Cthe1275	256_G3581			archaeal/vacuolar-type H+-ATPase subunit H	-0.26943	-0.57377	-0.28609	0.234142	0.033101	0.038708	-0.30433	-0.01666	0.503575	0.302533	0.30814	1.08413	0.034914	2.27285	1.07494	1.10365	0	0	1	0	0	1	0.2
5	Cthe2612	255_G3400			Fibronectin, type III	-0.13052	-0.42706	-0.32263	-0.4326	-0.01019	0.320189	-0.29654	-0.19211	-0.30208	0.120326	0.450704	1.1821	0.64321	1.21418	0.349642	2.19008	0	0	0	0	1	1	0.2
5	Cthe2760	237_G1914			glycoside hydrolase, family 9	-0.47705	-0.52826	-0.26559	-0.13185	-0.0591	0.222341	-0.05121	0.211466	0.345206	0.417957	0.699395	0.141603	0.834071	1.69174	2.2477	4.77259	0	0	0	1	1	2	0.4
5	Cthe1135	239_G2024			SEFIR	-0.49543	-0.86867	-0.66601	0.121478	-0.80871	-0.32783	-0.37324	-0.17057	0.616912	-0.31327	0.167602	1.56747	0.522284	3.30315	1.21335	0.510328	0	0	1	0	0	1	0.2
5	Cthe3229	236_G1847			transposase, IS4	0.466784	0.464611	0.729347	0.57472	1.02454	1.11799	-0.00217	0.262562	0.107935	0.557751	0.651208	0.006033	1.37726	0.405988	4.18513	5.20807	0	0	0	1	1	2	0.4
6	Cthe0930	114_G9	B, K		Radical SAM	0.199446	0.277571	0.072164	-0.01599	-0.07977	-0.19477	0.078125	-0.12728	-0.21544	-0.27922	-0.39422	0.276432	0.512536	1.0568	1.54056	2.57095	0	0	0	0	1	1	0.2
6	Cthe2602	255_G3390	C	atpa	ATP synthase F0, A subunit	1.6806	1.63742	1.52347	1.47735	1.16539	1.20956	-0.04318	-0.15714	-0.20325	-0.51522	-0.47104	0.131119	0.638081	0.910612	3.56332	3.12393	0	0	0	1	1	2	0.4
6	Cthe0340	218_G1127	C		ferredoxin	2.25743	2.39758	2.3396	2.01153	1.88115	1.74835	0.140151	0.082169	-0.2459	-0.37629	-0.50909	0.499938	0.255575	1.08282	2.02065	3.16565	0	0	0	1	1	2	0.4
6	Cthe0101	253_G3150	C		iron-containing alcohol dehydrogenase	1.22277	1.43803	1.16203	0.614631	0.791339	0.759991	0.215252	-0.06074	-0.60814	-0.43143	-0.46278	0.999642	0.195684	4.58014	2.77791	3.0818	0	0	1	1	1	3	0.6
6	Cthe0579	250_G2807	C		nitroreductase	1.0846	1.09971	1.19206	1.07764	0.891327	0.701599	0.015114	0.10746	-0.00696	-0.19327	-0.383	0.052988	0.512076	0.023661	1.152	3.16228	0	0	0	0	1	1	0.2
6	Cthe0614	247_G2560	C		pyruvate ferredoxin/flavodoxin oxidoreductase	1.04279	1.05962	1.09049	0.625368	0.381712	0.789175	0.016828	0.047696	-0.41743	-0.66108	-0.25362	0.051248	0.159988	2.92424	5.65155	1.39704	0	0	1	1	0	2	0.4
6	Cthe1771	167_G221	C		Rubrerythrin	1.84531	1.99544	1.6757	1.502	1.48191	1.49586	0.150135	-0.16961	-0.34331	-0.3634	-0.34945	0.967355	1.1518	3.262	3.54555	3.348	0	0	1	1	1	3	0.6
6	Cthe0860	204_G778	C		Rubrerythrin	1.14596	1.04722	0.711277	0.744519	0.918838	0.751429	-0.09874	-0.43469	-0.40144	-0.22712	-0.39453	0.395598	3.21787	2.86106	1.2324	2.78835	0	1	1	0	1	3	0.6
6	Cthe0276	256_G3762	C, H, R		D-isomer specific 2-hydroxyacid dehydrogenase, NAD-binding	-0.13813	0.136901	-0.0739	-0.90923	-0.35936	-0.28159	0.275035	0.06423	-0.7711	-0.22123	-0.14345	0.9448	0.150278	4.28105	0.697777	0.393949	0	0	1	0	0	1	0.2
6	Cthe3024	223_G1257	C, P		NADH dehydrogenase (quinone)	-0.17015	0.01232	-0.32388	-0.44018	-0.62334	-0.40672	0.182469	-0.15373	-0.27003	-0.45319	-0.23657	0.600696	0.478762	1.03441	2.21069	0.857876	0	0	0	1	0	1	0.2
6	Cthe3046	132_G46	D		cell cycle protein	-0.35972	-0.24777	-0.49726	-0.43252	-0.28881	-0.92851	0.111948	-0.13755	-0.0728	0.070901	-0.5688	0.293081	0.378777	0.175704	0.170427	2.78885	0	0	0	0	1	1	0.2
6	Cthe2619	255_G3407	D	mreB	cell shape determining protein, MreB/Mrl family	1.40745	1.36282	1.0891	1.12026	0.9337	0.602355	-0.04463	-0.31835	-0.28719	-0.47375	-0.8051	0.085148	0.942729	0.815778	1.67817	3.68067	0	0	0	0	1	1	0.2
6	Cthe2377	249_G2713	D		Cobyrinic acid a,c-diamide synthase	1.17783	0.97095	1.07141	1.1906	0.712566	0.835621	-0.20688	-0.10642	0.012769	-0.46527	-0.34221	1.07978	0.436389	0.039435	3.56406	2.26227	0	0	0	1	1	2	0.4
6	Cthe0094	253_G3143	D		Septum formation topological specificity factor MinE	1.5257	1.55418	1.32261	1.29676	1.09575	1.11998	0.028473	-0.20309	-0.22894	-0.42995	-0.40572	0.099068	1.14932	1.36774	3.47631	3.19243	0	0	0	1	1	2	0.4
6	Cthe0092	253_G3141	D	minC	septum site-determining protein MinC	0.106171	0.32738	-0.04925	-0.44309	0.162716	-0.14045	0.221209	-0.15543	-0.54926	0.056545	-0.24662	0.824343	0.510901	3.11475	0.149136	0.960566	0	0	1	0	0	1	0.2
6	Cthe0964	227_G1389	E		amino acid-binding ACT	1.02821	1.11879	1.00832	0.671366	0.79557	0.951331	0.090584	-0.01989	-0.35684	-0.23264	-0.07688	0.330443	0.059089	2.20709	1.1753	0.270129	0	0	1	0	0	1	0.2
6	Cthe0363	210_G940	E		aminotransferase, class I and II	1.14995	1.40291	1.12683	0.794637	0.712112	0.781833	0.252953	-0.02313	-0.35532	-0.43784	-0.36812	0.93558	0.053588	1.52895	2.08353	1.61085	0	0	0	1	0	1	0.2
6	Cthe0580	250_G2820	E		aminotransferase, class I and II	0.452067	0.449846	0.29649	-0.33577	0.023026	0.120738	-0.00222	-0.15558	-0.78783	-0.42904	-0.33133	0.00519	0.522443	5.3473	2.21021	1.50673	0	0	1	1	0	2	0.4
6	Cthe0178	256_G3648	E	argH	argininosuccinate lyase	0.461255	0.435642	0.110013	-0.18991	0.176849	0.311669	-0.02561	-0.35124	-0.65116	-0.28441	-0.14959	0.045831	1.04479	2.5904	0.77619	0.333637	0	0	1	0	0	1	0.2
6	Cthe0963	227_G1388	E		Dihydrodipicolinate reductase	0.752094	0.691166	0.583365	0.368245	0.210192	0.675427	-0.06093	-0.16873	-0.38385	-0.5419	-0.07667	0.132701	0.450837	1.40674	2.34451	0.172381	0	0	0	1	0	1	0.2
6	Cthe0910	222_G1228	E		extracellular solute-binding protein, family 5	2.20928	2.28927	1.94853	1.97622	1.69695	1.63392	0.079992	-0.26075	-0.23305	-0.51232	-0.57536	0.208587	0.959113	0.81906	2.58276	3.06757	0	0	0	1	1	2	0.4
6	Cthe0262	256_G3751	E	proA	gamma-glutamyl phosphate reductase	0.548048	0.302565	0.351117	0.97713	0.113342	0.540353	-0.24548	-0.19693	0.429083	-0.43471	-0.00769	0.879884	0.649049	1.98141	2.02016	0.016927	0	0	0	1	0	1	0.2
6	Cthe0201	256_G3720	E		glutamate synthase, alpha subunit-like	2.27457	1.90977	2.14323	1.83147	2.2683	1.48411	-0.3648	-0.13135	-0.44311	-0.00628	-0.79046	1.33301	0.333924	1.77475	0.012356	4.16999	0	0	0	0	1	1	0.2
6	Cthe1845	168_G245	E		Homoserine O-succinyltransferase	1.17457	1.05768	1.21895	0.134993	1.2649	0.857303	-0.11689	0.04438	-1.03958	0.090325	-0.31727	0.187035	0.063941	3.65331	0.139194	0.653616	0	0	1	0	0	1	0.2
6	Cthe2886	235_G1790	E	hisH	imidazole glycerol phosphate synthase, glutamine amidotransferase subunit	0.692259	0.6907	0.356744	0.443329	0.373209	0.754014	-0.00156	-0.33551	-0.24893	-0.31905	0.061755	0.004363	2.00686	1.29229	1.86225	0.207376	0	1	0	0	0	1	0.2
6	Cthe2884	235_G1788	E		Imidazoleglycerol-phosphate dehydratase	0.595101	0.935156	0.656291	0.224205	0.531228	0.24843	0.340054	0.06119	-0.3709	-0.06387	-0.34667	1.91295	0.194456	2.17671	0.204479	1.96854	0	0	1	0	0	1	0.2
6	Cthe1863	219_G1140	E	argC	N-acetyl-gamma-glutamyl-phosphate reductase	-0.04291	0.208475	-0.15702	-0.84223	-0.7393	-0.51889	0.251385	-0.11411	-0.79932	-0.69639	-0.47598	0.487517	0.184592	2.52597	2.05731	1.17545	0	0	1	1	0	2	0.4
6	Cthe1902	213_G996	E		Pyridoxal-5'-phosphate-dependent enzyme, beta subunit	-0.57646	-0.10427	-0.40754	-1.15847	-0.49432	-0.80029	0.472188	0.168914	-0.58201	0.08214	-0.22384	2.23352	0.517961	3.0471	0.211175	0.757421	1	0	1	0	0	2	0.4
6	Cthe2066	248_G2625	E	cysE	serine O-acetyltransferase	2.13018	1.99024	2.08951	1.84656	2.38117	1.54818	-0.13994	-0.04066	-0.28361	0.250996	-0.582	0.342689	0.082339	0.874304	0.737696	2.499	0	0	0	0	1	1	0.2
6	Cthe0251	256_G3740	E		transglutaminase-like	0.260367	0.627076	0.32571	0.929857	0.028142	-0.36982	0.366709	0.065343	0.66949	-0.23223	-0.63018	1.96388	0.196256	4.74858	1.0073	4.35816	0	0	1	0	1	2	0.4
6	Cthe1411	228_G1452	E	trpA	tryptophan synthase, alpha subunit	0.435026	0.477939	0.384637	0.22454	-0.12346	0.027609	0.042913	-0.05039	-0.21049	-0.55849	-0.40742	0.193556	0.233939	1.58064	6.4787	4.1897	0	0	0	1	1	2	0.4
6	Cthe1412	228_G1451	E	trpB	tryptophan synthase, beta subunit	1.35855	1.39454	1.38335	1.04168	0.55423	0.888269	0.035991	0.024799	-0.31687	-0.80432	-0.47029	0.100927	0.067414	1.60207	6.18298	2.88001	0	0	0	1	1	2	0.4
6	Cthe1817	245_G2409	E	ureB	urease, beta subunit	-0.0967	0.187184	-0.16204	0.754384	-1.04456	-0.97749	0.283883	-0.06534	0.851083	-0.94786	-0.88079	0.679805	0.11333	3.34637	3.91525	3.51888	0	0	1	1	1	3	0.6
6	Cthe1867	219_G1144	E, F	cpsS	carbamoyl-phosphate synthase, small subunit	0.477535	0.93055	0.221632	0.184293	-0.27315	0.06228	0.453015	-0.2559	-0.29324	-0.75068	-0.41526	1.26337	0.569041	0.683858	2.6667	1.11399	0	0	0	1	0	1	0.2
6	Cthe2630	255_G3417	E, F	rpppk	ribose-phosphate pyrophosphokinase	1.19237	1.67308	1.00032	0.864218	0.809021	0.876529	0.48071	-0.19205	-0.32815	-0.38335	-0.31584	2.99999	0.786814	1.70119	2.14311	1.60771	1	0	0	1	0	2	0.4
6	Cthe0372	247_G2534	E, R	gltA	glutamate synthase (NADPH), homotetrameric	-0.31978	-0.32731	-0.47389	-0.84084	-0.83201	-0.58496	-0.00753	-0.15411	-0.52106	-0.51222	-0.26517	0.017027	0.48591	2.75704	2.68791	1.02085	0	0	1	1	0	2	0.4
6	Cthe0724	208_G885	E, R		histidinol phosphate phosphatase HisJ family	0.638497	0.752071	1.0606	0.724836	0.43241	0.436563	0.113575	0.422107	0.086339	-0.20609	-0.20193	0.349713	2.1653	0.249811	0.766552	0.745299	0	1	0	0	0	1	0.2
6	Cthe2278	230_G1536	E, T		extracellular solute-binding protein, family 3	1.5196	1.58652	1.40426	1.33173	1.20015	0.956827	0.066916	-0.11534	-0.18787	-0.31945	-0.56277	0.213578	0.416935	0.799952	1.71898	3.9703	0	0	0	0	1	1	0.2
6	Cthe0741	208_G870	F	purB	adenylosuccinate lyase	0.267323	0.193143	0.286207	0.290583	-0.21408	0.177415	-0.07418	0.018884	0.02326	-0.4814	-0.08991	0.224747	0.04941	0.061599	2.89247	0.283277	0	0	0	1	0	1	0.2
6	Cthe2599	255_G3386	F		CMP/dCMP deaminase, zinc-binding	1.86738	2.12601	2.03888	1.76537	1.84961	1.29146	0.258635	0.1715	-0.10201	-0.01777	-0.57592	1.14897	0.646349	0.329267	0.046154	3.7411	0	0	0	0	1	1	0.2
6	Cthe1582	254_G3331	F		cytidine deaminase	-0.74007	-0.48072	-0.95796	-0.92806	-1.02987	-1.29179	0.259355	-0.21788	-0.18799	-0.2898	-0.55172	0.954995	0.74847	0.61211	1.119	2.8929	0	0	0	0	1	1	0.2
6	Cthe2085	248_G2609	F	dut	deoxyuridine 5'-triphosphate nucleotidohydrolase Dut	1.20769	1.10982	1.2911	1.05089	0.928608	0.599322	-0.09787	0.083415	-0.15679	-0.27908	-0.60836	0.279458	0.23054	0.507282	1.1232	3.54468	0	0	0	0	1	1	0.2
6	Cthe0375	247_G2511	F	guaA_Nterm	GMP synthase, large subunit	1.24272	1.41628	1.04042	0.588005	0.688834	0.959954	0.173565	-0.2023	-0.65471	-0.55388	-0.28276	0.463834	0.567488	3.0752	2.39932	0.898183	0	0	1	1	0	2	0.4
6	Cthe2080	248_G2614	F		NUDIX hydrolase	-0.08365	0.005537	-0.74821	-0.29072	-0.41153	-0.79725	0.089185	-0.66456	-0.20708	-0.32788	-0.71361	0.184767	2.77246	0.522948	0.982033	3.08061	0	1	0	0	1	2	0.4
6	Cthe2627	255_G3413	F	purR	pur operon repressor	0.326712	0.836524	0.266018	-0.19148	0.21063	0.288904	0.509812	-0.06069	-0.5182	-0.11608	-0.03781	2.67573	0.156582	2.74134	0.339069	0.092356	1	0	1	0	0	2	0.4
6	Cthe0954	227_G1414	F		Uracil phosphoribosyltransferase	0.158534	0.223072	-0.53312	0.020111	0.130475	-0.55296	0.064537	-0.69166	-0.13842	-0.02806	-0.71149	0.095397	1.98687	0.22714	0.039287	2.07222	0	0	0	0	1	1	0.2
6	Cthe2598	255_G3385	F	upp	uracil phosphoribosyltransferase	1.22853	1.02248	1.18896	0.912728	1.06062	1.3002	-0.20606	-0.03957	-0.31581	-0.16791	0.071669	1.09798	0.135684	2.05464	0.821717	0.271416	0	0	1	0	0	1	0.2
6	Cthe1199	251_G2911	F, R		amidohydrolase	0.651596	0.545254	0.466172	0.261812	0.260471	0.307539	-0.10634	-0.18542	-0.38978	-0.39112	-0.34406	0.410275	0.86446	2.55926	2.57238	2.1254	0	0	1	1	1	3	0.6
6	Cthe0795	242_G2236	G		alpha amylase, catalytic region	0.815119	1.13664	1.19604	1.48754	0.517959	0.004597	0.321516	0.380922	0.672421	-0.29716	-0.81052	0.946721	1.20696	2.79535	0.847364	3.67965	0	0	1	0	1	2	0.4
6	Cthe0217	256_G3735	G		Glucose-6-phosphate isomerase	1.35545	1.49958	1.08901	0.747916	0.655773	0.804067	0.144124	-0.26644	-0.60754	-0.69968	-0.55139	0.452105	1.04498	3.51708	4.31419	3.04977	0	0	1	1	1	3	0.6
6	Cthe0392	177_G332	G		inner-membrane translocator	2.44528	2.78408	2.40242	1.54801	1.60576	2.02595	0.3388	-0.04286	-0.89727	-0.83952	-0.41933	1.83466	0.125892	7.3647	6.75936	2.51973	0	0	1	1	1	3	0.6
6	Cthe0095	253_G3144	G	mgsA	methylglyoxal synthase	1.10574	1.09042	0.970862	0.693345	0.667786	0.785258	-0.01531	-0.13488	-0.41239	-0.43795	-0.32048	0.045779	0.565684	2.8172	3.07936	1.93606	0	0	1	1	0	2	0.4
6	Cthe0608	247_G2552	G		peptidase M42	1.56808	2.24839	1.6682	2.25163	0.532024	-0.03129	0.680315	0.100123	0.683552	-1.03605	-1.59937	1.79388	0.146779	1.80655	3.34873	6.18083	0	0	0	1	1	2	0.4
6	Cthe0175	256_G3696	G		polysaccharide deacetylase	1.71321	1.84235	1.95692	1.54013	1.51106	1.07397	0.12914	0.243715	-0.17308	-0.20215	-0.63924	0.389651	0.912755	0.570552	0.703817	3.75418	0	0	0	0	1	1	0.2
6	Cthe2334	227_G1393	G, M		polysaccharide biosynthesis protein CapD	1.29714	1.73348	1.43914	1.02184	1.16846	1.06159	0.436338	0.141991	-0.2753	-0.12869	-0.23556	3.38155	0.663724	1.70756	0.581254	1.35753	1	0	0	0	0	1	0.2
6	Cthe3106	206_G821	H		6-pyruvoyl tetrahydropterin synthase and hypothetical protein	1.26602	0.922748	1.07186	0.768069	1.34964	0.925741	-0.34328	-0.19416	-0.49795	0.083619	-0.34028	1.70779	0.753248	2.9682	0.254342	1.6858	0	0	1	0	0	1	0.2
6	Cthe0561	250_G2790	H		ApbE-like lipoprotein	0.197814	0.346022	-0.01383	-0.2117	0.019528	-0.13916	0.148208	-0.21165	-0.40952	-0.17829	-0.33697	0.521902	0.84715	2.21404	0.668553	1.65738	0	0	1	0	0	1	0.2
6	Cthe0965	227_G1406	H		ATP:corrinoid adenosyltransferase BtuR/CobO/CobP	-0.7035	-0.71087	-1.42066	-0.91286	-0.78113	-1.14545	-0.00737	-0.71716	-0.20936	-0.07763	-0.44195	0.015798	4.07793	0.682221	0.195484	1.99619	0	1	0	0	0	1	0.2
6	Cthe0020	253_G3076	H	bioB	biotin synthase	-0.49737	-0.42198	-0.59979	-0.75237	-0.57428	-0.99225	0.07539	-0.10242	-0.255	-0.07691	-0.49488	0.202906	0.292966	0.977646	0.20772	2.5871	0	0	0	0	1	1	0.2
6	Cthe3150	243_G2290	H	cobD	cobalamin biosynthesis protein CobD	-0.03098	-0.17551	-0.35464	0.173422	-0.50971	-0.10846	-0.14452	-0.32366	0.204405	-0.47873	-0.07748	0.595641	1.87761	0.961205	3.35647	0.269051	0	0	0	1	0	1	0.2
6	Cthe0885	222_G1253	H		dephospho-CoA kinase	-0.40132	-0.30094	-0.45831	-0.41456	-0.88817	-0.34496	0.100387	-0.05698	-0.01323	-0.48685	0.056365	0.354834	0.179444	0.036718	3.26932	0.177191	0	0	0	1	0	1	0.2
6	Cthe2203	244_G2358	H		GTP cyclohydrolase I	1.40668	1.28319	1.25902	0.543433	1.14703	0.900622	-0.1235	-0.14767	-0.86325	-0.25965	-0.50606	0.349275	0.438395	5.41533	0.940696	2.50043	0	0	1	0	1	2	0.4
6	Cthe2786	252_G2955	H		methyltransferase MtaA/CmuA family	-0.17015	-0.33261	-0.56681	-0.11018	-0.57814	-0.71835	-0.16246	-0.39667	0.059971	-0.40799	-0.5482	0.533255	1.88705	0.157347	1.96766	3.05223	0	0	0	0	1	1	0.2
6	Cthe1679	169_G251	H		Methyltransferase type 11	-0.23785	-0.12705	-0.60274	-0.51225	-0.29588	-0.66326	0.110805	-0.36489	-0.2744	-0.05803	-0.42541	0.379786	1.99362	1.30943	0.174003	2.50529	0	0	0	0	1	1	0.2
6	Cthe1549	254_G3230	H		Methyltransferase type 12	-0.29639	0.01688	-0.68906	-0.44549	-0.36168	-1.65513	0.313274	-0.39267	-0.14909	-0.06529	-1.35873	0.661361	0.90416	0.25586	0.099325	5.50478	0	0	0	0	1	1	0.2
6	Cthe1241	251_G2875	H		nicotinate (nicotinamide) nucleotide adenylyltransferase	0.604859	0.552606	0.366708	0.326017	0.197603	0.421774	-0.05225	-0.23815	-0.27884	-0.40726	-0.18309	0.241939	1.87478	2.37078	4.13828	1.27313	0	0	1	1	0	2	0.4
6	Cthe1313	256_G3546	H	coaBC_dfp	phosphopantothenoylcysteine decarboxylase/phosphopantothenate--cysteine ligase	0.24293	0.295127	-0.42334	-0.02333	-0.07636	-0.29116	0.052197	-0.66626	-0.26626	-0.31929	-0.53409	0.088888	2.34063	0.626195	0.803186	1.68502	0	1	0	0	0	1	0.2
6	Cthe0831	242_G2204	H		Polyprenyl synthetase	0.860654	0.7975	0.825933	0.458101	0.405975	0.814982	-0.06315	-0.03472	-0.40255	-0.45468	-0.04567	0.203284	0.103118	2.48224	2.97397	0.139985	0	0	1	1	0	2	0.4
6	Cthe0105	253_G3153	H	ribE	riboflavin synthase, alpha subunit	-0.64644	-0.54536	-1.01599	-1.16903	-0.68947	-0.7902	0.101082	-0.36955	-0.52259	-0.04303	-0.14376	0.269654	1.54565	2.58563	0.100983	0.418324	0	0	1	0	0	1	0.2
6	Cthe0597	247_G2541	H	thiS	thiamine biosynthesis protein ThiS	-0.56676	-0.42336	-0.67877	-0.50349	-1.07147	-0.65328	0.1434	-0.11201	0.063275	-0.50471	-0.08652	0.420647	0.308292	0.1567	2.48015	0.225569	0	0	0	1	0	1	0.2
6	Cthe1063	252_G3029	H		thiamine biosynthesis/tRNA modification protein ThiI	0.323546	0.336362	0.265161	-0.4348	-0.03962	0.219059	0.012817	-0.05838	-0.75835	-0.36317	-0.10449	0.017661	0.086185	2.3027	0.790276	0.1649	0	0	1	0	0	1	0.2
6	Cthe1390	203_G732	I		alpha/beta hydrolase fold	-0.17769	-0.1352	-0.19564	-0.4768	-0.58687	-0.79498	0.042489	-0.01795	-0.29911	-0.40918	-0.61729	0.11162	0.044262	1.31917	2.09527	3.847	0	0	0	1	1	2	0.4
6	Cthe0070	253_G3124	J	asnS	asparaginyl-tRNA synthetase	0.858061	0.914236	0.563946	0.425401	0.210928	0.221422	0.056175	-0.29411	-0.43266	-0.64713	-0.63664	0.184256	1.63518	2.90142	5.18639	5.06987	0	0	1	1	1	3	0.6
6	Cthe1312	256_G3547	J	glyS	glycyl-tRNA synthetase	1.02907	0.915691	1.01831	0.713919	0.389771	0.290544	-0.11338	-0.01077	-0.31516	-0.6393	-0.73853	0.460596	0.032299	1.93784	5.43037	6.59337	0	0	0	1	1	2	0.4
6	Cthe2428	249_G2753	J	hemK_fam	modification methylase, HemK family	0.245608	0.227939	0.260958	0.028411	0.202935	-0.20697	-0.01767	0.01535	-0.2172	-0.04267	-0.45258	0.042853	0.037005	0.817778	0.110315	2.38108	0	0	0	0	1	1	0.2
6	Cthe0158	240_G2119	J	rne_rng	ribonuclease, Rne/Rng family	1.08398	1.29133	1.32431	1.01766	0.659033	0.748664	0.207342	0.240328	-0.06633	-0.42495	-0.33532	0.798484	0.982638	0.188017	2.2645	1.59312	0	0	0	1	0	1	0.2
6	Cthe1320	256_G3538	J	prmA	ribosomal protein L11 methyltransferase	0.531198	0.563522	0.247957	-0.19841	0.064044	0.08943	0.032323	-0.28324	-0.72961	-0.46715	-0.44177	0.076587	1.09931	4.41452	2.29475	2.11156	0	0	1	1	1	3	0.6
6	Cthe1783	245_G2438	J		ribosomal protein L13	1.61833	1.58505	1.54335	1.602	1.52436	1.23677	-0.03327	-0.07497	-0.01633	-0.09396	-0.38156	0.100895	0.256142	0.047043	0.337843	2.37106	0	0	0	0	1	1	0.2
6	Cthe0162	256_G3687	J		ribosomal protein L27	2.35524	2.42006	2.27953	1.59905	1.81686	1.77735	0.064825	-0.07571	-0.75619	-0.53838	-0.57789	0.200887	0.241437	5.83978	3.61474	4.00586	0	0	1	1	1	3	0.6
6	Cthe2257	230_G1565	J		ribosomal protein L9	1.61566	1.45547	1.50379	1.40665	1.13305	1.07278	-0.16019	-0.11187	-0.20901	-0.48261	-0.54288	0.648555	0.40435	0.937584	3.2033	3.80491	0	0	0	1	1	2	0.4
6	Cthe2931	220_G1162	J		ribosomal protein S4	2.13227	2.32768	1.95343	1.48771	1.27598	1.49607	0.195409	-0.17884	-0.64456	-0.8563	-0.6362	0.986432	0.870378	5.60855	8.11947	5.50933	0	0	1	1	1	3	0.6
6	Cthe0127	253_G3175	J		RNA methyltransferase, TrmH family, group 2	0.940183	0.702446	0.53874	0.8447	0.853628	0.710167	-0.23774	-0.40144	-0.09548	-0.08656	-0.23002	1.10277	2.38436	0.325062	0.288029	1.05179	0	1	0	0	0	1	0.2
6	Cthe0847	147_G95	J	efp	translation elongation factor P	2.30457	2.31181	2.25209	1.88401	1.9428	1.94019	0.007241	-0.05247	-0.42056	-0.36177	-0.36437	0.022468	0.18894	3.17684	2.54155	2.56886	0	0	1	1	1	3	0.6
6	Cthe0991	209_G903	J		translation initiation factor IF-2	1.44272	1.35553	1.32123	1.3677	0.994255	0.985101	-0.08719	-0.12149	-0.07502	-0.44846	-0.45762	0.267574	0.404198	0.223453	2.54185	2.61937	0	0	0	1	1	2	0.4
6	Cthe0256	256_G3745	K		ATP-binding region, ATPase-like	-1.27543	-1.30686	-1.38986	-0.85462	-1.66486	-1.45777	-0.03143	-0.11443	0.420812	-0.38943	-0.18234	0.088515	0.40032	2.49918	2.22682	0.742573	0	0	1	1	0	2	0.4
6	Cthe2932	220_G1163	K		DNA-directed RNA polymerase, alpha subunit	1.67191	1.75736	1.67962	1.19382	1.16547	1.35181	0.085442	0.007706	-0.4781	-0.50644	-0.3201	0.208219	0.01584	2.10766	2.29639	1.16798	0	0	1	1	0	2	0.4
6	Cthe1792	245_G2430	K		Firmicute transcriptional repressor of class III stress genes	1.37386	1.09581	1.22636	0.970089	1.19094	1.14433	-0.27805	-0.1475	-0.40377	-0.18292	-0.22953	1.55935	0.634347	2.71362	0.853121	1.17845	0	0	1	0	0	1	0.2
6	Cthe2634	255_G3421	K		helix-turn-helix, AraC type	-0.55574	0.111201	-0.4231	-0.76044	-0.54482	-0.73992	0.666938	0.132633	-0.2047	0.010919	-0.18419	3.61878	0.369949	0.652879	0.023371	0.566415	1	0	0	0	0	1	0.2
6	Cthe2212	244_G2349	K		helix-turn-helix, AraC type	2.27133	1.85695	2.27019	1.79509	2.17643	1.59677	-0.41438	-0.00114	-0.47624	-0.0949	-0.67456	1.30489	0.001927	1.60032	0.190316	2.68433	0	0	0	0	1	1	0.2
6	Cthe2588	255_G3375	K	baf	putative transcriptional activator, Baf family	0.888412	0.81407	0.785484	0.453111	1.18813	0.726788	-0.07434	-0.10293	-0.4353	0.299715	-0.16162	0.208658	0.308769	2.26105	1.30249	0.550068	0	0	1	0	0	1	0.2
6	Cthe1844	168_G246	K		putative transcriptional regulator, Rrf2 family	1.19019	0.966948	0.902257	0.805434	1.02418	0.892257	-0.22324	-0.28793	-0.38476	-0.16601	-0.29793	1.00985	1.45973	2.24295	0.668313	1.53487	0	0	1	0	0	1	0.2
6	Cthe1493	192_G532	K		transcriptional regulator PadR-like	0.141139	-0.01305	-0.08603	-0.04668	-0.36153	-0.25514	-0.15418	-0.22717	-0.18782	-0.50267	-0.39628	0.725174	1.25502	0.955186	4.04933	2.8585	0	0	0	1	1	2	0.4
6	Cthe2632	255_G3419	K, L	mfd	transcription-repair coupling factor	-0.22468	-0.32472	-0.61164	0.194484	-0.7043	-0.62345	-0.10005	-0.38696	0.419159	-0.47962	-0.39877	0.291368	1.84553	2.07838	2.54005	1.92982	0	0	1	1	0	2	0.4
6	Cthe1288	256_G3569	K, T		response regulator receiver	0.244206	0.291766	0.116057	-0.20054	0.062099	0.033004	0.04756	-0.12815	-0.44474	-0.18211	-0.2112	0.148773	0.49629	2.93518	0.797662	0.982422	0	0	1	0	0	1	0.2
6	Cthe1408	228_G1481	K, T		response regulator receiver	-0.40024	-0.55643	-0.57003	-0.91601	-0.5342	-0.79511	-0.15619	-0.16979	-0.51577	-0.13396	-0.39488	0.472662	0.527401	2.57956	0.387976	1.734	0	0	1	0	0	1	0.2
6	Cthe0237	214_G1026	K, T		transcriptional regulatory protein-like	-0.19291	0.110186	-0.07424	-0.48281	-0.76205	-1.0812	0.303097	0.118667	-0.2899	-0.56914	-0.88829	0.721065	0.218547	0.678446	1.78147	3.44774	0	0	0	0	1	1	0.2
6	Cthe2068	248_G2623	L		8-oxoguanine DNA glycosylase-like	1.91473	1.92205	1.695	1.52835	1.89291	1.1404	0.007327	-0.21973	-0.38637	-0.02181	-0.77432	0.011216	0.467706	1.00989	0.034233	2.80708	0	0	0	0	1	1	0.2
6	Cthe2303	254_G3269	L		CRISPR-associated protein Cas6	1.77463	1.77726	1.5082	1.65502	1.37061	1.44317	0.002637	-0.26643	-0.1196	-0.40401	-0.33146	0.006735	1.2445	0.415707	2.30119	1.71465	0	0	0	1	0	1	0.2
6	Cthe2376	249_G2710	L	gyrB	DNA gyrase, B subunit	1.04533	0.892174	0.918299	1.05467	0.727363	0.809267	-0.15315	-0.12703	0.009342	-0.31796	-0.23606	0.711636	0.552808	0.02863	2.03883	1.31367	0	0	0	1	0	1	0.2
6	Cthe1511	216_G1067	L		DNA methylase N-4/N-6	-1.12776	-1.10544	-1.18919	-1.24978	-1.65188	-1.09238	0.022311	-0.06144	-0.12202	-0.52413	0.035379	0.06494	0.200369	0.466801	3.74694	0.107065	0	0	0	1	0	1	0.2
6	Cthe1264	256_G3586	L	polc	DNA polymerase III, alpha subunit	0.954898	0.608635	0.842827	0.601114	0.803412	0.496273	-0.34626	-0.11207	-0.35378	-0.15149	-0.45863	1.34231	0.294449	1.38514	0.429917	2.03269	0	0	0	0	1	1	0.2
6	Cthe3048	132_G48	L		DNA repair protein RadC	-0.13448	-0.12022	0.093543	-1.12373	-0.36089	-0.2179	0.014252	0.228018	-0.98925	-0.22642	-0.08342	0.026995	0.636905	5.30046	0.630871	0.181455	0	0	1	0	0	1	0.2
6	Cthe1283	256_G3574	L	nth	endonuclease III	0.826672	0.575544	0.821536	0.698034	0.549288	0.36184	-0.25113	-0.00514	-0.12864	-0.27738	-0.46483	1.19841	0.013665	0.476701	1.38503	2.97704	0	0	0	0	1	1	0.2
6	Cthe0311	202_G716	L	uvra	excinuclease ABC, A subunit	1.48716	1.41608	1.2466	1.42453	1.62975	0.92806	-0.07108	-0.24056	-0.06263	0.142593	-0.5591	0.161858	0.74471	0.140148	0.373326	2.53341	0	0	0	0	1	1	0.2
6	Cthe0181	256_G3700	L	ruvA	Holliday junction DNA helicase RuvA	-0.12562	0.18916	-0.52796	-0.04761	-0.38964	-1.03544	0.314783	-0.40233	0.078016	-0.26402	-0.90982	0.97941	1.3957	0.165582	0.765367	4.63483	0	0	0	0	1	1	0.2
6	Cthe0566	250_G2795	L	priA	primosomal protein N'	0.837326	0.610921	0.776757	0.665787	0.596419	0.337385	-0.2264	-0.06057	-0.17154	-0.24091	-0.49994	1.05382	0.191979	0.714146	1.15213	3.38469	0	0	0	0	1	1	0.2
6	Cthe0208	256_G3727	L	recJ	single-stranded-DNA-specific exonuclease RecJ	-0.20773	0.037358	-0.22422	-0.91587	-0.27199	-0.44297	0.245091	-0.01648	-0.70814	-0.06426	-0.23523	0.928577	0.038614	4.39157	0.169164	0.876405	0	0	1	0	0	1	0.2
6	Cthe0206	256_G3725	L		UvrD/REP helicase	0.640131	0.390195	0.498607	0.401836	0.367081	0.137074	-0.24994	-0.14152	-0.2383	-0.27305	-0.50306	1.58829	0.705162	1.48059	1.81037	4.45108	0	0	0	0	1	1	0.2
6	Cthe0664	232_G1625	M		3D	-1.20393	-1.07345	-0.98847	-1.89707	-1.35267	-1.52648	0.130481	0.215469	-0.69314	-0.14874	-0.32255	0.222341	0.412218	2.11892	0.260061	0.703306	0	0	1	0	0	1	0.2
6	Cthe1037	187_G451	M		cell wall hydrolase/autolysin	0.69786	0.886026	0.448908	0.339682	0.321112	0.174332	0.188166	-0.24895	-0.35818	-0.37675	-0.52353	1.14238	1.72061	2.95439	3.18332	5.10905	0	0	1	1	1	3	0.6
6	Cthe1804	245_G2422	M		cell wall hydrolase/autolysin	-0.8759	-0.75558	-1.04991	-0.96526	-1.7887	-1.35414	0.120317	-0.17401	-0.08936	-0.9128	-0.47825	0.203036	0.316648	0.144105	3.20809	1.23359	0	0	0	1	0	1	0.2
6	Cthe2644	255_G3460	M		DegT/DnrJ/EryC1/StrS aminotransferase	-0.9259	-1.2696	-0.80152	-0.9749	-1.11504	-1.46511	-0.34371	0.124379	-0.049	-0.18914	-0.53921	1.1697	0.300595	0.102272	0.512245	2.27111	0	0	0	0	1	1	0.2
6	Cthe2600	255_G3387	M		glycosyl transferase, family 4	1.04318	1.37677	0.882341	0.391211	0.469421	0.383761	0.333589	-0.16084	-0.65197	-0.57376	-0.65942	1.45754	0.52514	3.92433	3.25666	3.98928	0	0	1	1	1	3	0.6
6	Cthe2339	194_G561	M		glycosyl transferase, group 1	0.3587	0.675232	0.345964	-0.21191	0.495672	-0.459	0.316532	-0.01274	-0.57061	0.136972	-0.8177	0.662342	0.017708	1.53003	0.228607	2.61028	0	0	0	0	1	1	0.2
6	Cthe1303	256_G3557	M		glycosyl transferase, group 1	-0.57234	-0.68498	-0.59007	-0.7753	-0.7814	-1.23167	-0.11264	-0.01773	-0.20296	-0.20905	-0.65933	0.221181	0.029521	0.458653	0.476641	2.43225	0	0	0	0	1	1	0.2
6	Cthe2338	194_G562	M		glycosyl transferase, group 1	0.042578	-0.0161	-0.24311	-0.22877	-0.46452	-0.31488	-0.05868	-0.28569	-0.27135	-0.5071	-0.35746	0.186986	1.49675	1.38785	3.50219	2.08598	0	0	0	1	1	2	0.4
6	Cthe2511	231_G1599	M		MscS Mechanosensitive ion channel	0.015691	0.057893	-0.30582	-0.59485	-0.37069	-0.32762	0.042202	-0.32151	-0.61054	-0.38638	-0.34332	0.151748	2.22113	5.62487	2.91898	2.44913	0	1	1	1	1	4	0.8
6	Cthe2229	244_G2331	M		N-acetylneuraminate synthase	0.956824	0.68186	0.687392	0.83521	0.871135	0.363204	-0.27496	-0.26943	-0.12161	-0.08569	-0.59362	0.88543	0.860527	0.302584	0.198802	2.73105	0	0	0	0	1	1	0.2
6	Cthe1960	229_G1506	M		Peptidoglycan-binding domain 1	-0.79548	-0.54468	-1.53514	-1.25821	-0.54018	-1.65232	0.250802	-0.73966	-0.46272	0.255299	-0.85684	0.478585	2.21119	1.10946	0.489831	2.75194	0	1	0	0	1	2	0.4
6	Cthe1326	256_G3532	M		small GTP-binding protein	-0.30012	-0.3729	-0.40238	-0.22257	-0.75823	-1.17281	-0.07278	-0.10227	0.077545	-0.45811	-0.8727	0.163072	0.24291	0.175426	1.8364	4.73086	0	0	0	0	1	1	0.2
6	Cthe1405	228_G1456	M		Spore coat assembly protein-like	-0.68343	-0.44598	-0.84878	-1.1594	-0.67227	-0.76427	0.237446	-0.16535	-0.47597	0.011158	-0.08084	0.788775	0.48438	2.16235	0.023637	0.200127	0	0	1	0	0	1	0.2
6	Cthe2328	227_G1400	M	murA	UDP-N-acetylglucosamine 1-carboxyvinyltransferase	0.454127	0.235581	-0.11975	0.420644	0.575029	0.164603	-0.21855	-0.57387	-0.03348	0.120902	-0.28952	0.683451	2.76749	0.073001	0.316677	1.01197	0	1	0	0	0	1	0.2
6	Cthe2601	255_G3388	M		UDP-N-acetylglucosamine 2-epimerase	0.382469	0.407022	0.063716	0.09736	-0.03965	0.055404	0.024553	-0.31875	-0.28511	-0.42212	-0.32707	0.077082	1.97352	1.67256	2.99617	2.05056	0	0	0	1	1	2	0.4
6	Cthe0974	209_G921	M	murG	UDP-N-acetylglucosamine--N-acetylmuramyl-(pentapeptide) pyrophosphoryl-undecaprenol N-acetylglucosamine transferase	0.123559	0.546888	0.039947	-0.0869	0.348161	-0.54125	0.423329	-0.08361	-0.21046	0.224602	-0.6648	1.32913	0.162746	0.503196	0.548336	2.59295	0	0	0	0	1	1	0.2
6	Cthe2217	244_G2343	N, O, U		flagellar protein FliS	1.83835	1.78045	1.85341	1.30016	1.49978	1.07428	-0.05789	0.01506	-0.53819	-0.33857	-0.76406	0.095768	0.023192	1.61767	0.829773	2.72287	0	0	0	0	1	1	0.2
6	Cthe0038	253_G3095	N, T		chemotaxis protein cheW	-0.48579	-0.2456	-0.45602	-1.15542	-0.32759	-0.16606	0.240188	0.029769	-0.66963	0.158197	0.319732	0.59166	0.052006	2.58189	0.344553	0.87622	0	0	1	0	0	1	0.2
6	Cthe1488	192_G537	N, T		chemotaxis sensory transducer	0.108287	0.159716	-0.08396	-0.24842	-0.14593	-0.3865	0.05143	-0.19224	-0.35671	-0.25422	-0.49479	0.147332	0.762414	1.85853	1.13126	3.02261	0	0	0	0	1	1	0.2
6	Cthe1318	256_G3540	N, T		response regulator receiver	0.104145	-0.0311	0.170719	-0.08022	-0.2985	-0.35218	-0.13524	0.066574	-0.18437	-0.40265	-0.45633	0.525825	0.217152	0.80033	2.49525	3.00448	0	0	0	1	1	2	0.4
6	Cthe0482	238_G1970	N, U	fliQ	flagellar biosynthetic protein FliQ	-0.03622	0.43672	0.198876	-0.24759	-0.19191	0.136048	0.472936	0.235092	-0.21137	-0.15569	0.172265	2.9527	1.05461	0.906761	0.595377	0.682706	1	0	0	0	0	1	0.2
6	Cthe2407	249_G2736	O		AAA ATPase, central region	0.079095	-0.18982	-0.3305	-0.09482	0.187346	-0.44628	-0.26892	-0.40959	-0.17391	0.108251	-0.52537	0.833225	1.5256	0.463039	0.255919	2.20678	0	0	0	0	1	1	0.2
6	Cthe2755	237_G1910	O		ADP-ribosylation/Crystallin J1	0.290446	0.266013	0.056884	-0.52597	-0.12481	-0.28928	-0.02443	-0.23356	-0.81641	-0.41526	-0.57972	0.051026	0.726778	4.48437	1.65708	2.72089	0	0	1	0	1	2	0.4
6	Cthe0040	253_G3098	O		Cellulase., Cellulose 1,4-beta-cellobiosidase	-0.29486	-0.13434	-0.31562	-0.76843	-0.77365	-0.12503	0.160528	-0.02076	-0.47356	-0.47879	0.169835	0.607806	0.055558	2.89265	2.94003	0.655915	0	0	1	1	0	2	0.4
6	Cthe1786	245_G2435	O	sms	DNA repair protein RadA	0.234538	0.482555	0.33343	0.259567	0.277781	-0.59216	0.248017	0.098892	0.025029	0.043243	-0.82669	0.561492	0.179808	0.040234	0.071721	3.17438	0	0	0	0	1	1	0.2
6	Cthe0068	253_G3061	O		Peptidylprolyl isomerase	0.408946	0.418589	0.083324	-0.34687	0.03765	-0.06122	0.009643	-0.32562	-0.75581	-0.3713	-0.47016	0.026882	1.84	6.21692	2.23672	3.17526	0	0	1	1	1	3	0.6
6	Cthe3107	206_G822	O		Radical SAM	0.522626	0.231044	0.430805	0.039819	0.348615	0.430942	-0.29158	-0.09182	-0.48281	-0.17401	-0.09168	1.38208	0.291776	2.91846	0.66576	0.291244	0	0	1	0	0	1	0.2
6	Cthe1465	198_G643	O		Redoxin	2.1753	1.7611	2.08204	2.24462	2.1157	1.39496	-0.4142	-0.09326	0.069318	-0.0596	-0.78034	1.33119	0.189584	0.134979	0.114005	3.39887	0	0	0	0	1	1	0.2
6	Cthe2748	237_G1900	O	smpB	SsrA-binding protein	0.460342	0.319989	0.151941	0.514214	0.294885	0.103305	-0.14035	-0.3084	0.053872	-0.16546	-0.35704	0.545212	1.65464	0.167735	0.680319	2.05626	0	0	0	0	1	1	0.2
6	Cthe2934	220_G1165	P		ABC transporter related	0.215045	0.292487	-0.21261	-0.27713	-0.07929	-0.05348	0.077443	-0.42765	-0.49218	-0.29433	-0.26853	0.207574	2.05856	2.5376	1.18797	1.04113	0	1	1	0	0	2	0.4
6	Cthe2574	255_G3363	P		binding-protein-dependent transport systems inner membrane component	-0.58198	0.107153	-0.56926	-0.92483	-0.80151	-0.94162	0.689137	0.012725	-0.34285	-0.21953	-0.35964	2.10917	0.018202	0.767784	0.423662	0.820503	1	0	0	0	0	1	0.2
6	Cthe1556	254_G3223	P		binding-protein-dependent transport systems inner membrane component	1.30303	1.33475	1.71462	0.662258	1.32277	1.33886	0.031718	0.411587	-0.64077	0.019737	0.035829	0.055977	1.26856	2.44056	0.034063	0.063715	0	0	1	0	0	1	0.2
6	Cthe2937	220_G1167	P		cobalt transport protein	-0.48377	-0.11001	-1.14898	-1.01756	-0.96267	-1.00294	0.37376	-0.66522	-0.53379	-0.4789	-0.51918	0.978009	2.27531	1.64081	1.39871	1.57494	0	1	0	0	0	1	0.2
6	Cthe2307	254_G3296	P		hemerythrin-like metal-binding protein	-0.13325	-0.08802	-0.53749	0.010898	-0.44261	-0.52414	0.045229	-0.40424	0.144147	-0.30936	-0.39089	0.12421	2.16313	0.501402	1.45552	2.05764	0	1	0	0	1	2	0.4
6	Cthe1939	207_G842	P	mgtE	magnesium transporter	0.825545	0.864218	0.891024	0.34929	0.791335	0.474239	0.038674	0.065479	-0.47625	-0.03421	-0.35131	0.088138	0.158449	2.19329	0.077171	1.39804	0	0	1	0	0	1	0.2
6	Cthe1555	254_G3224	P		NLPA lipoprotein	1.21047	1.23059	1.59485	1.36763	1.03952	0.785542	0.020117	0.384379	0.157161	-0.17095	-0.42493	0.062737	2.63525	0.720026	0.8088	3.05752	0	1	0	0	1	2	0.4
6	Cthe2594	255_G3381	P		zinc/iron permease	0.686388	0.689056	0.528368	0.258025	0.288155	0.417426	0.002668	-0.15802	-0.42836	-0.39823	-0.26896	0.006733	0.589472	2.46621	2.21243	1.23992	0	0	1	1	0	2	0.4
6	Cthe3117	243_G2260	P		zinc/iron permease	1.75769	1.70434	1.54197	1.23971	1.29817	1.34385	-0.05335	-0.21572	-0.51798	-0.45952	-0.41384	0.207682	1.30063	4.71173	3.97109	3.40976	0	0	1	1	1	3	0.6
6	Cthe1510	216_G1068	Q, R		short-chain dehydrogenase/reductase SDR	-0.22428	-0.28677	-0.31634	-0.39638	-0.52104	-0.85546	-0.06249	-0.09206	-0.17211	-0.29677	-0.63118	0.164409	0.259322	0.573587	1.2266	3.7374	0	0	0	0	1	1	0.2
6	Cthe2036	248_G2659	R		amidohydrolase 2	-0.36384	-0.08977	-0.57343	-0.87787	-0.99015	-1.03369	0.274072	-0.20959	-0.51403	-0.62631	-0.66985	0.731114	0.509594	1.80507	2.42177	2.67635	0	0	0	1	1	2	0.4
6	Cthe1377	203_G751	R		amino acid-binding ACT	-0.27055	-0.06199	-0.36194	-0.69114	-0.47939	-0.35885	0.208561	-0.09139	-0.42059	-0.20884	-0.0883	0.769009	0.264468	2.12309	0.770422	0.253704	0	0	1	0	0	1	0.2
6	Cthe2754	237_G1909	R		beta-lactamase-like	0.21397	0.360493	0.070799	-0.23816	0.033688	-0.03299	0.146523	-0.14317	-0.45213	-0.18028	-0.24696	0.474212	0.460151	2.34069	0.624329	0.965302	0	0	1	0	0	1	0.2
6	Cthe3155	225_G1329	R		beta-lactamase-like	1.37267	1.39948	1.1726	0.524434	0.918884	0.951755	0.026811	-0.20007	-0.84824	-0.45379	-0.42092	0.079021	0.911466	7.2617	3.02916	2.70982	0	0	1	1	1	3	0.6
6	Cthe1342	256_G3513	R		beta-lactamase-like	0.666594	0.600315	0.552182	0.096225	0.098647	-0.03127	-0.06628	-0.11441	-0.57037	-0.56795	-0.69786	0.122099	0.22882	1.99841	1.9858	2.69816	0	0	0	0	1	1	0.2
6	Cthe1680	169_G250	R		DNA polymerase, beta-like region	0.191844	0.193611	0.136368	0.00264	0.043842	-0.2356	0.001767	-0.05548	-0.1892	-0.148	-0.42745	0.006291	0.242369	1.22688	0.864173	4.07935	0	0	0	0	1	1	0.2
6	Cthe3105	206_G820	R		exsB protein	1.03359	0.527443	1.02523	0.921095	1.01169	1.04701	-0.50614	-0.00836	-0.11249	-0.02189	0.013425	3.6996	0.023945	0.434624	0.065441	0.039084	1	0	0	0	0	1	0.2
6	Cthe2454	215_G1031	R		Fibronectin, type III	-0.49439	-0.39669	-0.78744	-1.03885	-0.84683	-0.98384	0.097707	-0.29305	-0.54445	-0.35244	-0.48945	0.230314	0.95971	2.37796	1.2508	2.02927	0	0	1	0	1	2	0.4
6	Cthe0343	218_G1131	R		flavin reductase-like, FMN-binding	0.490712	0.411652	0.326326	0.125803	0.072819	0.365689	-0.07906	-0.16439	-0.36491	-0.41789	-0.12502	0.276427	0.711319	2.25138	2.75444	0.492852	0	0	1	1	0	2	0.4
6	Cthe3119	243_G2262	R		flavin reductase-like, FMN-binding	1.32826	1.12907	1.30212	0.967914	1.01195	1.28416	-0.19919	-0.02613	-0.36034	-0.31631	-0.04409	1.05555	0.086377	2.52449	2.07924	0.154512	0	0	1	1	0	2	0.4
6	Cthe2343	194_G557	R		GCN5-related N-acetyltransferase	0.164212	0.29436	0.243302	-0.34459	0.09098	-0.30489	0.130148	0.07909	-0.5088	-0.07323	-0.4691	0.312881	0.172758	2.04365	0.158145	1.81125	0	0	1	0	0	1	0.2
6	Cthe1539	254_G3242	R		glutamine synthetase, catalytic region	-0.47488	-0.15075	-0.62617	-0.96447	-0.74335	-1.15204	0.324123	-0.1513	-0.4896	-0.26848	-0.67717	1.01047	0.363439	1.84456	0.775447	2.98728	0	0	0	0	1	1	0.2
6	Cthe2895	235_G1800	R		glycoside hydrolase, family 18	0.591622	0.575157	0.361347	0.493776	0.184052	0.027783	-0.01647	-0.23028	-0.09785	-0.40757	-0.56384	0.05184	1.27268	0.395227	2.96244	4.74259	0	0	0	1	1	2	0.4
6	Cthe1613	233_G1706	R		glycosyl hydrolase-like	-0.46227	-0.15968	-0.29455	-0.17293	-0.6152	-1.03619	0.302597	0.16772	0.289339	-0.15293	-0.57391	0.802005	0.366976	0.753731	0.326919	2.02716	0	0	0	0	1	1	0.2
6	Cthe0261	256_G3750	R		HAD-superfamily hydrolase, subfamily IA, variant 1	-0.21934	-0.0317	-0.45155	-0.80438	-0.24126	-1.23967	0.187641	-0.23221	-0.58504	-0.02192	-1.02033	0.434872	0.575198	2.15195	0.038249	4.85464	0	0	1	0	1	2	0.4
6	Cthe3073	226_G1361	R		HAD-superfamily hydrolase, subfamily IA, variant 3	-0.18174	-0.08936	-0.15865	-0.79301	-0.49006	-0.30089	0.092387	0.023095	-0.61127	-0.30831	-0.11915	0.284816	0.059675	3.96975	1.44399	0.391002	0	0	1	0	0	1	0.2
6	Cthe3128	243_G2272	R		iron-sulfur flavoprotein	0.103044	-0.01284	-0.12867	0.038664	-0.36716	-0.2905	-0.11589	-0.23172	-0.06438	-0.4702	-0.39355	0.462252	1.19893	0.223039	3.41022	2.62162	0	0	0	1	1	2	0.4
6	Cthe1091	252_G3006	R	hdig	metal dependent phophohydrolase	2.13542	2.5021	2.26913	1.82604	1.81483	1.74071	0.366679	0.133716	-0.30938	-0.32058	-0.39471	1.85056	0.450258	1.43988	1.51717	2.06473	0	0	0	0	1	1	0.2
6	Cthe2309	254_G3266	R		Nitrilase/cyanide hydratase and apolipoprotein N-acyltransferase	1.58254	1.49141	1.36435	1.28842	1.27358	0.74895	-0.09113	-0.21819	-0.29412	-0.30895	-0.83359	0.164057	0.475666	0.709122	0.758815	3.22416	0	0	0	0	1	1	0.2
6	Cthe2822	195_G577	R		oxidoreductase-like	-0.59634	-0.50959	-0.25082	-0.51107	-0.87144	-0.65568	0.086752	0.345517	0.085273	-0.2751	-0.05934	0.31373	2.10788	0.30714	1.50383	0.198735	0	1	0	0	0	1	0.2
6	Cthe2288	230_G1546	R		PEBP	0.072553	-0.02376	-0.12551	0.096461	-0.45345	-0.28206	-0.09631	-0.19807	0.023909	-0.526	-0.35461	0.24428	0.60978	0.05179	2.48344	1.38473	0	0	0	1	0	1	0.2
6	Cthe0419	241_G2169	R		peptidase M16-like	0.239008	0.176785	0.186637	0.406825	-0.32374	0.200567	-0.06222	-0.05237	0.167818	-0.56274	-0.03844	0.149313	0.122956	0.498998	2.8067	0.087459	0	0	0	1	0	1	0.2
6	Cthe0098	253_G3147	R		peptidase M50	-0.51838	-0.64274	-0.73854	-0.68003	-1.0255	-0.77946	-0.12437	-0.22016	-0.16166	-0.50712	-0.26108	0.405786	0.872412	0.571489	2.95967	1.11154	0	0	0	1	0	1	0.2
6	Cthe0570	250_G2799	R		peptidase, membrane zinc metallopeptidase, putative	1.156	1.03926	1.00724	0.371186	0.935667	0.40489	-0.11674	-0.14876	-0.78481	-0.22033	-0.75111	0.271071	0.365816	3.8303	0.610131	3.59336	0	0	1	0	1	2	0.4
6	Cthe2580	255_G3367	R		phosphodiesterase, MJ0936 family	0.012525	0.162557	-0.25064	-0.17999	-0.5535	-0.24351	0.150033	-0.26317	-0.19251	-0.56603	-0.25603	0.356114	0.746236	0.490237	2.26236	0.718536	0	0	0	1	0	1	0.2
6	Cthe2248	244_G2312	R		phosphoribosyltransferase	-0.56599	-0.62803	-0.79902	-0.99721	-0.98175	-0.98815	-0.06204	-0.23303	-0.43122	-0.41576	-0.42216	0.182693	0.99849	2.46398	2.33368	2.38734	0	0	1	1	1	3	0.6
6	Cthe3064	161_G173	R		polysaccharide biosynthesis protein	0.314046	0.364745	0.017871	0.186655	0.191896	-0.10348	0.050699	-0.29617	-0.12739	-0.12215	-0.41752	0.161714	1.62657	0.498404	0.471776	2.70945	0	0	0	0	1	1	0.2
6	Cthe1211	251_G2899	R		pyridoxal-phosphate dependent TrpB-like enzyme	1.57596	1.58198	1.54795	1.1057	1.28444	1.53222	0.006018	-0.02801	-0.47026	-0.29152	-0.04374	0.01274	0.062448	2.15979	1.07047	0.10109	0	0	1	0	0	1	0.2
6	Cthe1690	153_G136	R		Radical SAM	0.118302	0.367336	-0.16186	0.116993	0.000179	-0.35699	0.249033	-0.28017	-0.00131	-0.11812	-0.4753	0.911279	1.07747	0.002866	0.338438	2.34383	0	0	0	0	1	1	0.2
6	Cthe2551	255_G3500	R		Radical SAM	-0.97032	-0.76865	-1.14673	-0.90583	-1.36347	-1.5248	0.201675	-0.17641	0.064491	-0.39315	-0.55448	0.732418	0.610429	0.174808	1.91536	3.19179	0	0	0	0	1	1	0.2
6	Cthe0575	250_G2804	R		ribosome small subunit-dependent GTPase A	0.758407	0.875569	0.720963	0.099244	0.452923	0.366272	0.117162	-0.03744	-0.65916	-0.30548	-0.39213	0.432298	0.111666	5.0588	1.63902	2.37522	0	0	1	0	1	2	0.4
6	Cthe0042	253_G3099	R		small GTP-binding protein	-0.03279	-0.09598	-0.25086	0.37206	-0.32216	-0.48201	-0.0632	-0.21807	0.404849	-0.28937	-0.44922	0.167653	0.798199	1.95375	1.19252	2.28081	0	0	0	0	1	1	0.2
6	Cthe1229	251_G2883	R		Spore germination protein-like	-0.33381	-0.10948	-0.34245	-1.10408	-0.4944	-0.79043	0.224333	-0.00863	-0.77027	-0.16058	-0.45662	0.758373	0.018716	4.56792	0.483863	2.12063	0	0	1	0	1	2	0.4
6	Cthe2504	231_G1570	S		3D	-0.20236	-0.3798	-0.29446	-0.72521	-0.62417	-0.57905	-0.17744	-0.0921	-0.52284	-0.42181	-0.37669	0.90956	0.378377	4.42275	3.23928	2.74025	0	0	1	1	1	3	0.6
6	Cthe1667	247_G2531	S		ABC-2 type transporter	-0.03064	0.172414	0.02277	-0.0105	-0.58602	-0.38433	0.203058	0.053414	0.020142	-0.55537	-0.35368	0.605884	0.119603	0.041934	2.57631	1.32096	0	0	0	1	0	1	0.2
6	Cthe1427	224_G1292	S		branched-chain amino acid transport	-0.88076	-0.66762	-1.009	-0.92681	-0.75808	-1.48741	0.213134	-0.12824	-0.04606	0.122676	-0.60665	0.628364	0.325488	0.099152	0.308091	2.84543	0	0	0	0	1	1	0.2
6	Cthe0687	232_G1649	S		chromosome segregation and condensation protein ScpA	1.46251	1.60709	1.49675	1.02545	0.999952	0.971454	0.144579	0.03424	-0.43706	-0.46256	-0.49106	0.39449	0.074476	1.83544	1.99677	2.18259	0	0	0	0	1	1	0.2
6	Cthe0563	250_G2792	S		Heptaprenyl diphosphate synthase component I	0.142038	0.036742	-0.05316	-0.07285	-0.1913	-0.44495	-0.1053	-0.19519	-0.21489	-0.33334	-0.58698	0.268682	0.589794	0.671571	1.24665	2.8789	0	0	0	0	1	1	0.2
6	Cthe1504	216_G1063	S		Linocin_M18 bacteriocin protein	2.54341	2.31984	2.51329	1.89501	2.56462	2.32573	-0.22357	-0.03011	-0.6484	0.021213	-0.21768	0.912308	0.079513	4.33703	0.054687	0.878636	0	0	1	0	0	1	0.2
6	Cthe2702	175_G293	S		polysaccharide pyruvyl transferase	0.018971	-0.10712	0.034183	-0.36692	-0.39367	-0.17075	-0.12609	0.015212	-0.38589	-0.41264	-0.18972	0.538984	0.046963	2.67279	2.95205	0.943558	0	0	1	1	0	2	0.4
6	Cthe1941	207_G836	S		putative regulatory protein, FmdB family	0.584092	0.774397	0.553639	0.713492	0.361544	0.120369	0.190305	-0.03045	0.1294	-0.22255	-0.46372	0.638038	0.072449	0.384889	0.790734	2.29681	0	0	0	0	1	1	0.2
6	Cthe2635	255_G3422	S		pyridoxamine 5'-phosphate oxidase-related, FMN-binding	0.019982	0.452417	-0.03959	-0.28672	-0.17193	-0.37298	0.432435	-0.05957	-0.30671	-0.19191	-0.39296	2.95411	0.200248	1.77278	0.89821	2.56298	1	0	0	0	1	2	0.4
6	Cthe2759	237_G1913	S		transcription activator, effector binding	-0.36827	-0.12946	-0.52827	-0.95679	-0.67429	-0.70765	0.238806	-0.16	-0.58852	-0.30602	-0.33938	0.99015	0.56999	3.72779	1.41687	1.64998	0	0	1	0	0	1	0.2
6	Cthe0119	253_G3167	T	spIIAB	anti-sigma F factor	-0.19657	-0.64528	-0.64697	-0.16309	0.045671	-0.46362	-0.44871	-0.45039	0.033485	0.242243	-0.26705	2.33149	2.34454	0.084073	0.945875	1.0869	1	1	0	0	0	2	0.4
6	Cthe0334	218_G1121	T		ATP-binding region, ATPase-like	0.936781	0.952604	0.868022	1.03564	1.05554	0.591503	0.015822	-0.06876	0.098863	0.118759	-0.34528	0.059786	0.316021	0.501942	0.640969	3.00077	0	0	0	0	1	1	0.2
6	Cthe3068	161_G177	T		ATP-binding region, ATPase-like	0.007299	-0.26368	-0.00155	-0.1574	-0.01946	-0.61894	-0.27098	-0.00885	-0.1647	-0.02676	-0.62624	0.6721	0.014477	0.350639	0.045225	2.2472	0	0	0	0	1	1	0.2
6	Cthe0573	250_G2802	T		protein phosphatase 2C-like	0.804745	0.509535	0.77714	0.320057	0.503945	0.489107	-0.29521	-0.02761	-0.48469	-0.3008	-0.31564	1.51726	0.078451	3.16606	1.55976	1.67468	0	0	1	0	0	1	0.2
6	Cthe1826	245_G2380	T		response regulator receiver	-0.21404	-0.06492	-1.07857	-0.32031	-0.16846	-0.61336	0.149119	-0.86453	-0.10627	0.045585	-0.39932	0.297889	3.455	0.198489	0.076969	1.10611	0	1	0	0	0	1	0.2
6	Cthe1330	256_G3528	U		signal peptidase I	1.10713	1.1695	1.12648	0.967191	0.811018	0.610137	0.062369	0.019351	-0.13994	-0.29611	-0.49699	0.164176	0.045844	0.437592	1.22397	2.63107	0	0	0	0	1	1	0.2
6	Cthe1030	187_G461	U		TPR repeat	0.025051	0.11098	-0.12842	-0.02585	-0.48646	-0.486	0.085929	-0.15347	-0.0509	-0.51151	-0.51105	0.278763	0.584338	0.150606	3.31667	3.31229	0	0	0	1	1	2	0.4
6	Cthe1563	254_G3311	V		ABC transporter related	1.35618	1.4507	0.863275	1.45179	0.665681	0.555392	0.094522	-0.4929	0.095611	-0.6905	-0.80079	0.207671	1.89159	0.210491	3.12133	3.87681	0	0	0	1	1	2	0.4
6	Cthe2305	254_G3268	V	undecK	putative undecaprenol kinase	-0.16138	0.214326	-0.20271	-1.00609	-0.45527	-0.47134	0.375704	-0.04133	-0.84471	-0.29389	-0.30996	1.49623	0.092622	4.91448	1.04759	1.13076	0	0	1	0	0	1	0.2
6	Cthe2148	180_G381			Carbohydrate-binding, CenC-like	0.437526	0.45085	0.488349	-0.14721	0.299277	0.365808	0.013324	0.050822	-0.58474	-0.13825	-0.07172	0.036594	0.155504	4.20502	0.528925	0.232328	0	0	1	0	0	1	0.2
6	Cthe0452	238_G1939			cellulosome anchoring protein, cohesin region	-0.77775	-0.59668	-0.68036	-0.56388	-1.10852	-0.78814	0.181077	0.097389	0.213869	-0.33077	-0.01039	0.852839	0.373491	1.07974	2.04673	0.030746	0	0	0	1	0	1	0.2
6	Cthe0918	182_G399			cellulosome enzyme, dockerin type I	-0.0191	0.554433	0.584119	-0.48675	-0.14995	-0.30337	0.573537	0.603223	-0.46764	-0.13084	-0.28426	2.36711	2.55173	1.74743	0.306865	0.850745	1	1	0	0	0	2	0.4
6	Cthe2146	180_G385			copper amine oxidase-like	-0.89783	-0.6868	-0.75746	-1.33611	-1.15055	-1.08005	0.211035	0.140369	-0.43828	-0.25272	-0.18222	0.858477	0.493893	2.49509	1.10885	0.700505	0	0	1	0	0	1	0.2
6	Cthe0274	256_G3633			glycoside hydrolase, family 9	-0.57405	-0.67479	-0.55118	-0.35448	-0.96954	-1.59977	-0.10074	0.022873	0.219577	-0.39548	-1.02571	0.136537	0.028004	0.343337	0.743475	2.97586	0	0	0	0	1	1	0.2
6	Cthe0578	250_G2821			glycoside hydrolase, family 9	0.590378	0.356761	0.593154	0.597799	-0.03923	0.550347	-0.23362	0.002776	0.007421	-0.62961	-0.04003	1.2712	0.008219	0.022315	5.41423	0.133766	0	0	0	1	0	1	0.2
6	Cthe1926	207_G855			Hedgehog/intein hint-like	-0.4921	-0.72949	-0.54431	-0.73667	-0.94407	-0.82033	-0.23739	-0.05222	-0.24458	-0.45197	-0.32823	0.874623	0.132002	0.912086	2.23597	1.39258	0	0	0	1	0	1	0.2
6	Cthe1452	224_G1297			KWG Leptospira	0.143924	0.626414	0.857315	-0.23295	0.062641	-0.14333	0.48249	0.713391	-0.37687	-0.08128	-0.28725	2.13112	3.79865	1.47803	0.195985	0.997586	1	1	0	0	0	2	0.4
6	Cthe3067	161_G176			membrane spanning protein	1.45522	1.42937	1.37393	1.23396	1.30584	1.1244	-0.02585	-0.08129	-0.22126	-0.14938	-0.33082	0.08183	0.304247	1.1608	0.668739	2.09764	0	0	0	0	1	1	0.2
6	Cthe0841	147_G102			mutants block sporulation after engulfment	-0.80102	-0.61421	-1.62949	-0.4689	-0.93532	-1.04833	0.186815	-0.82847	0.332117	-0.13429	-0.24731	0.387727	3.17805	0.834773	0.257725	0.558334	0	1	0	0	0	1	0.2
6	Cthe0689	232_G1651			RDD domain containing protein	0.809502	1.03184	0.814471	0.005319	0.389099	0.553034	0.222339	0.004969	-0.80418	-0.4204	-0.25647	0.979294	0.012961	6.30648	2.49324	1.20191	0	0	1	1	0	2	0.4
6	Cthe1368	181_G394			S-layer-like region	1.04756	1.09553	1.06303	1.2264	0.51922	1.01448	0.047978	0.01547	0.17884	-0.52834	-0.03307	0.141381	0.041603	0.722328	3.49481	0.093515	0	0	0	1	0	1	0.2
6	Cthe1931	207_G850			S-layer-like region	0.00085	-0.20397	-0.01324	0.128488	-0.36644	0.087426	-0.20482	-0.01409	0.127638	-0.36729	0.086576	1.0002	0.041746	0.522611	2.35562	0.318223	0	0	0	1	0	1	0.2
