# Supplementary material for: Transcriptomic analysis of Clostridium thermocellum ATCC 27405 cellulose fermentation
Source: BMC Microbiol. 2011 Jun 14;11:134. doi: 10.1186/1471-2180-11-134 (PMC3130646; doi:10.1186/1471-2180-11-134)
Supplement: Additional file 3 — Hypothetical, unknown genes differentially expressed during cellulose fermentation. Microarray expression data for hypothetical, unknown function genes differentially expressed in time-course analysis of transcript level changes during Avicel® fermentation by Clostridium thermocellum ATCC 27405. [file 1471-2180-11-134-S3.XLS]

## Sheet: Additional file 3
					Log2 (Array Signal Intensity)						Log2 (Array Signal Intensity)
Finished Genome Loci	Draft Assembly Loci	COG	Gene_Name	ORF Annotation	Mean Phase 6h	Mean Phase 8h	Mean Phase 10h	Mean Phase 12h	Mean Phase 14h	Mean Phase 16h	Diff of Phase = (8h) - (6h)	Diff of Phase = (10h) - (6h)	Diff of Phase = (12h) - (6h)	Diff of Phase = (14h) - (6h)	Diff of Phase = (16h) - (6h)	-log10(p-value) for Diff of Phase = (8h) - (6h)	-log10(p-value) for Diff of Phase = (10h) - (6h)	-log10(p-value) for Diff of Phase = (12h) - (6h)	-log10(p-value) for Diff of Phase = (14h) - (6h)	-log10(p-value) for Diff of Phase = (16h) - (6h)	Sig Index for Diff of Phase = (8h) - (6h)	Sig Index for Diff of Phase = (10h) - (6h)	Sig Index for Diff of Phase = (12h) - (6h)	Sig Index for Diff of Phase = (14h) - (6h)	Sig Index for Diff of Phase = (16h) - (6h)	Sum Sig Index for Diffs	Avg Sig Index for Diffs
Cthe0002	236_G1857			hypothetical protein	-0.20212	-0.35106	-0.29551	0.092829	0.024709	0.501186	-0.14894	-0.09339	0.294945	0.226826	0.703303	0.474596	0.26418	1.21744	0.837576	4.37402	0	0	0	0	1	1	0.2
Cthe0006	236_G1862			hypothetical protein	1.02994	0.847291	0.92734	0.985433	0.54117	0.610867	-0.18265	-0.1026	-0.04451	-0.48877	-0.41908	0.598443	0.286014	0.108761	2.46006	1.95654	0	0	0	1	0	1	0.2
Cthe0008	236_G1864			hypothetical protein	-0.65135	-1.17793	-0.85553	-0.62453	-0.90766	-0.46876	-0.52658	-0.20417	0.026825	-0.25631	0.182595	2.34147	0.601411	0.05603	0.821064	0.518341	1	0	0	0	0	1	0.2
Cthe0010	236_G1866			hypothetical protein	-0.27163	-0.06467	0.081231	-0.32924	0.093409	0.320536	0.206963	0.352866	-0.0576	0.365043	0.592171	0.893733	1.94127	0.175654	2.04174	4.16588	0	0	0	1	1	2	0.4
Cthe0029	253_G3088	S		conserved hypothetical protein	0.264495	0.269496	0.304493	-0.22276	0.164682	0.384697	0.005001	0.039998	-0.48726	-0.09981	0.120202	0.012628	0.111261	2.95889	0.323444	0.408755	0	0	1	0	0	1	0.2
Cthe0041	253_G3071			conserved hypothetical protein	-1.16944	-0.70518	-1.35928	-1.76568	-1.10556	-1.04279	0.464254	-0.18984	-0.59624	0.063876	0.126649	1.64459	0.471108	2.38517	0.127334	0.282896	0	0	1	0	0	1	0.2
Cthe0046	253_G3102			hypothetical protein	-1.1181	-1.76589	-1.6595	-0.76286	-1.13674	-0.92632	-0.64779	-0.5414	0.355238	-0.01864	0.191779	2.43145	1.86174	1.00665	0.031658	0.435955	1	0	0	0	0	1	0.2
Cthe0052	253_G3109	S		conserved hypothetical protein	0.55229	0.082871	0.102744	0.223779	0.005853	-0.03848	-0.46942	-0.44955	-0.32851	-0.54644	-0.59077	2.72703	2.55726	1.60468	3.41272	3.82392	1	1	0	1	1	4	0.8
Cthe0054	253_G3111	S		protein of unknown function DUF187	0.260182	-0.18105	-0.32068	-0.22877	-0.436	-0.56695	-0.44123	-0.58086	-0.48895	-0.69619	-0.82713	2.20399	3.3135	2.568	4.30931	5.48703	1	1	1	1	1	5	1
Cthe0057	253_G3065			conserved hypothetical protein	-0.01936	0.421371	0.329896	1.21718	0.137985	0.208286	0.440729	0.349255	1.23654	0.157343	0.227644	1.35254	0.967363	6.05894	0.334538	0.537634	0	0	1	0	0	1	0.2
Cthe0065	253_G3120			conserved hypothetical protein	1.35376	0.873765	1.20297	0.387995	0.847771	1.1753	-0.48	-0.1508	-0.96577	-0.50599	-0.17846	2.11921	0.417881	5.82938	2.29235	0.520218	1	0	1	1	0	3	0.6
Cthe0066	253_G3121			hypothetical protein	1.60099	1.15064	1.31944	1.27383	1.15205	1.02338	-0.45036	-0.28155	-0.32716	-0.44894	-0.57761	1.81661	0.918149	1.13742	1.80815	2.63057	0	0	0	0	1	1	0.2
Cthe0073	253_G3126			hypothetical protein	0.041441	0.362775	0.234118	0.529731	0.761193	0.558662	0.321334	0.192677	0.48829	0.719752	0.517221	1.97677	0.938011	3.67285	6.32225	3.99252	0	0	1	1	1	3	0.6
Cthe0076	253_G3129	R		conserved hypothetical protein	0.318745	0.636175	0.976592	1.46031	1.41494	1.45333	0.31743	0.657847	1.14156	1.0962	1.13458	1.67681	4.88553	9.90876	9.45519	9.83938	0	1	1	1	1	4	0.8
Cthe0079	253_G3131			hypothetical proteins-like	-0.67928	-0.72455	-0.12832	0.048483	-0.31721	-0.51013	-0.04527	0.550959	0.727761	0.362067	0.169151	0.11276	3.00782	4.50738	1.61238	0.551536	0	1	1	0	0	2	0.4
Cthe0084	253_G3054			hypothetical protein	-0.82886	-0.3866	0.203037	0.460704	0.917216	0.965508	0.442255	1.03189	1.28956	1.74607	1.79436	1.53594	5.30423	7.1425	10.2973	10.6164	0	1	1	1	1	4	0.8
Cthe0086	253_G3135			hypothetical protein	0.490118	-0.26046	0.108131	0.241031	0.508872	0.527161	-0.75057	-0.38199	-0.24909	0.018754	0.037043	3.96946	1.46302	0.793239	0.038634	0.07944	1	0	0	0	0	1	0.2
Cthe0100	253_G3149			hypothetical protein	0.76055	0.505723	0.40914	1.07159	1.28169	1.4169	-0.25483	-0.35141	0.311037	0.521139	0.656354	0.76055	1.19881	1.00609	2.14217	3.01809	0	0	0	1	1	2	0.4
Cthe0103	253_G3151	S		protein of unknown function UPF0047	1.89337	1.28732	1.42708	1.34838	2.34124	2.30107	-0.60605	-0.46629	-0.54499	0.447873	0.407708	2.67379	1.81034	2.28299	1.70542	1.4847	1	0	1	0	0	2	0.4
Cthe0114	253_G3162	S		conserved hypothetical protein	-0.31052	-0.26308	-0.71592	-0.78575	-0.38502	-0.57261	0.047447	-0.4054	-0.47523	-0.0745	-0.26209	0.146707	2.5207	3.18993	0.248306	1.32167	0	1	1	0	0	2	0.4
Cthe0121	253_G3169			hypothetical protein	-0.27716	-0.37774	-0.30687	-0.44905	-0.77972	-0.67712	-0.10058	-0.02971	-0.17189	-0.50255	-0.39996	0.340884	0.08342	0.686407	3.25896	2.32298	0	0	0	1	1	2	0.4
Cthe0147	157_G160	S		protein of unknown function DUF523	0.690128	0.180511	0.612118	0.542006	0.529091	0.5528	-0.50962	-0.07801	-0.14812	-0.16104	-0.13733	3.07337	0.234145	0.522966	0.584433	0.473566	1	0	0	0	0	1	0.2
Cthe0149	240_G2088	G		conserved hypothetical protein	0.52228	0.556346	0.702537	1.42755	1.12904	1.19406	0.034066	0.180256	0.905274	0.606754	0.671777	0.079831	0.575818	5.84359	3.31127	3.84184	0	0	1	1	1	3	0.6
Cthe0155	240_G2116			conserved hypothetical protein	0.03127	0.110136	0.205965	-0.0151	-0.38063	-0.36093	0.078866	0.174695	-0.04637	-0.4119	-0.39219	0.298719	0.847809	0.159313	2.97257	2.76434	0	0	0	1	1	2	0.4
Cthe0161	256_G3686	J		protein of unknown function DUF464	2.13407	1.98598	1.82415	1.8519	1.73032	1.38259	-0.14808	-0.30992	-0.28217	-0.40374	-0.75148	0.539835	1.52306	1.32744	2.25461	5.54846	0	0	0	1	1	2	0.4
Cthe0164	256_G3690	J		protein of unknown function UPF0044	1.30923	1.56693	1.97939	1.91586	1.64793	1.45527	0.257698	0.670156	0.606634	0.338699	0.146036	1.39385	5.62168	4.89819	2.08806	0.625573	0	1	1	1	0	3	0.6
Cthe0172	256_G3649			hypothetical protein	0.771073	0.32914	0.1537	-0.41245	-0.37642	0.165461	-0.44193	-0.61737	-1.18352	-1.14749	-0.60561	3.19359	5.16248	11.5574	11.1791	5.02614	1	1	1	1	1	5	1
Cthe0205	256_G3724	L		hypothetical protein	0.351982	0.227161	0.006928	-0.1166	0.236229	0.382559	-0.12482	-0.34505	-0.46858	-0.11575	0.030577	0.446153	1.85322	2.92096	0.404942	0.085686	0	0	1	0	0	1	0.2
Cthe0213	256_G3731	S		protein of unknown function DUF975	0.475527	1.22621	0.61461	0.468551	0.215184	0.492826	0.750684	0.139083	-0.00698	-0.26034	0.0173	4.87406	0.440678	0.016204	1.03405	0.041269	1	0	0	0	0	1	0.2
Cthe0221	214_G1009			hypothetical protein	0.115584	0.146856	0.664712	0.751147	0.515364	0.659964	0.031273	0.549128	0.635563	0.39978	0.54438	0.082285	3.37881	4.17789	2.11029	3.33602	0	1	1	1	1	4	0.8
Cthe0222	214_G1010			hypothetical protein	-0.89639	-0.43524	-0.50754	-0.84459	-0.41563	-0.41274	0.461148	0.388845	0.051796	0.480753	0.483648	2.51282	1.94948	0.139692	2.67327	2.69722	1	0	0	1	1	3	0.6
Cthe0228	214_G1019			hypothetical protein	1.05664	1.46242	1.98709	2.18685	2.23586	1.55337	0.40578	0.930451	1.13021	1.17922	0.496729	1.55574	5.24072	6.80752	7.19145	2.09966	0	1	1	1	1	4	0.8
Cthe0232	148_G105			hypothetical protein	0.525986	0.37333	0.305205	-0.17756	0.029354	-0.02087	-0.15266	-0.22078	-0.70354	-0.49663	-0.54685	0.511101	0.843375	4.57944	2.757	3.17919	0	0	1	1	1	3	0.6
Cthe0238	214_G1001			hypothetical protein	1.56025	1.22494	1.34256	1.17026	0.959112	0.693906	-0.3353	-0.21769	-0.38999	-0.60114	-0.86634	1.14856	0.627928	1.43088	2.71835	4.62942	0	0	0	1	1	2	0.4
Cthe0240	214_G1003	P		conserved hypothetical protein	0.54507	0.75957	0.70967	0.953067	0.794599	1.02376	0.2145	0.1646	0.407996	0.249529	0.478687	1.20372	0.825955	3.11328	1.50114	3.93249	0	0	1	0	1	2	0.4
Cthe0250	256_G3739	S		protein of unknown function UPF0027	-0.22731	-0.33542	-0.44583	-0.70248	-0.67134	-0.40042	-0.10812	-0.21852	-0.47517	-0.44403	-0.17312	0.325577	0.822258	2.55188	2.307	0.597817	0	0	1	1	0	2	0.4
Cthe0252	256_G3741			hypothetical protein	0.153836	-0.07745	-0.30428	0.094428	-0.14231	0.19907	-0.23129	-0.45811	-0.05941	-0.29615	0.045234	0.918018	2.49624	0.163693	1.30899	0.120283	0	1	0	0	0	1	0.2
Cthe0254	256_G3743	R		protein of unknown function DUF58	-0.27911	-0.72082	-0.52336	0.113224	-0.5879	-0.6148	-0.44171	-0.24424	0.392337	-0.30879	-0.33569	2.04201	0.862993	1.71252	1.2056	1.36137	1	0	0	0	0	1	0.2
Cthe0268	256_G3636	K		hypothetical protein	-0.32207	-0.37046	-0.46962	1.07127	1.96446	1.77744	-0.04839	-0.14755	1.39334	2.28654	2.09951	0.035834	0.118117	2.19532	4.54014	4.01835	0	0	1	1	1	3	0.6
Cthe0277	256_G3763	R		conserved hypothetical protein	-0.17109	-0.01226	-0.21505	-0.72723	0.467572	0.523762	0.15883	-0.04396	-0.55614	0.638664	0.694854	0.549262	0.116643	3.33077	4.07367	4.59502	0	0	1	1	1	3	0.6
Cthe0284	256_G3769	R		protein of unknown function DUF815	-0.01663	-0.16837	-0.09318	-0.2494	0.256683	0.724378	-0.15174	-0.07656	-0.23277	0.27331	0.741005	0.352662	0.155811	0.615039	0.765782	3.27899	0	0	0	0	1	1	0.2
Cthe0296	154_G145	R		hypothetical protein	-0.26556	-0.38385	-0.26508	-0.28929	-0.51134	-0.70831	-0.1183	0.000474	-0.02373	-0.24579	-0.44275	0.326774	0.001005	0.053204	0.858132	2.0179	0	0	0	0	1	1	0.2
Cthe0302	156_G153	S		conserved hypothetical protein	-0.10423	0.188973	-0.43285	0.961382	0.366839	-0.14373	0.293201	-0.32862	1.06561	0.471067	-0.0395	0.47716	0.554492	3.00583	0.908157	0.047847	0	0	1	0	0	1	0.2
Cthe0308	144_G87			hypothetical protein	2.57544	2.44608	2.06859	1.65736	2.30036	2.09659	-0.12936	-0.50686	-0.91808	-0.27508	-0.47885	0.438003	3.04691	7.00938	1.23408	2.80102	0	1	1	0	1	3	0.6
Cthe0313	202_G719			conserved hypothetical protein	0.160989	0.14279	-0.13018	0.85882	0.851678	0.4124	-0.0182	-0.29117	0.697831	0.690688	0.251411	0.031582	0.78446	2.80397	2.7615	0.641454	0	0	1	1	0	2	0.4
Cthe0323	202_G727			hypothetical protein	-0.2818	-0.56653	-0.79024	-0.17968	-0.34011	-0.89124	-0.28473	-0.50844	0.102118	-0.05831	-0.60944	0.861901	2.00116	0.229415	0.120442	2.62061	0	0	0	0	1	1	0.2
Cthe0329	218_G1115			conserved hypothetical protein	1.30997	1.58199	1.79323	1.66279	1.61325	1.35944	0.272015	0.483255	0.352822	0.303277	0.049468	0.982179	2.27933	1.43026	1.1477	0.116978	0	1	0	0	0	1	0.2
Cthe0346	218_G1132			hypothetical protein	0.635793	1.04564	1.10703	1.1704	1.31875	1.04345	0.409853	0.471243	0.534605	0.682953	0.407656	2.48051	3.05119	3.67175	5.20428	2.46076	1	1	1	1	1	5	1
Cthe0355	255_G3448	S		conserved hypothetical protein	0.551538	0.997184	0.733725	0.670494	0.570618	0.556472	0.445647	0.182188	0.118956	0.01908	0.004934	2.90093	0.787197	0.444657	0.0543	0.013453	1	0	0	0	0	1	0.2
Cthe0358	210_G931			hypothetical protein	-0.40012	-0.3198	-0.41184	-0.88299	-0.56454	-0.49056	0.080322	-0.01172	-0.48287	-0.16442	-0.09044	0.221179	0.027309	2.53068	0.54219	0.254875	0	0	1	0	0	1	0.2
Cthe0359	210_G934			hypothetical protein	-0.27786	-0.3123	-0.38386	0.274669	-0.17756	-0.2097	-0.03444	-0.106	0.552532	0.100305	0.068166	0.093518	0.34499	3.51666	0.322067	0.202182	0	0	1	0	0	1	0.2
Cthe0361	210_G937	M		hypothetical protein	1.08523	1.08854	1.56886	1.78107	1.94061	2.23324	0.00331	0.483629	0.695839	0.855381	1.148	0.007137	2.33618	3.99271	5.34523	7.87285	0	1	1	1	1	4	0.8
Cthe0369	210_G946	S		protein of unknown function DUF111	-0.25653	-0.83733	-1.29749	-0.49578	-0.21739	-0.45372	-0.5808	-1.04096	-0.23925	0.039136	-0.19719	1.03824	2.44732	0.318377	0.041998	0.251456	0	1	0	0	0	1	0.2
Cthe0379	247_G2515			hypothetical protein	-0.192	-0.67151	-0.35538	0.867567	0.205007	0.001808	-0.47952	-0.16338	1.05956	0.397004	0.193804	1.79453	0.401783	5.68715	1.35873	0.501131	0	0	1	0	0	1	0.2
Cthe0381	247_G2517			hypothetical protein	-0.19967	0.078596	0.012724	0.345643	0.262551	0.327967	0.278265	0.212393	0.545311	0.46222	0.527636	2.09967	1.40803	5.57665	4.42681	5.32992	1	0	1	1	1	4	0.8
Cthe0382	247_G2518			hypothetical protein	0.005461	-0.37083	-0.56972	-0.15677	-0.19749	-0.48187	-0.37629	-0.57518	-0.16223	-0.20295	-0.48733	1.40011	2.62624	0.437872	0.587745	2.05208	0	1	0	0	1	2	0.4
Cthe0386	247_G2521			hypothetical protein	-1.57516	-0.81649	-0.97375	-1.27201	-1.10861	-1.03495	0.758668	0.601406	0.303151	0.466546	0.540208	2.42976	1.72014	0.64772	1.18579	1.46832	1	0	0	0	0	1	0.2
Cthe0399	241_G2152	R		protein of unknown function DUF477	-0.5977	-0.30958	-0.49133	-0.69037	-0.11457	-0.39817	0.288119	0.106371	-0.09267	0.483134	0.199532	1.01982	0.27409	0.232165	2.17537	0.6126	0	0	0	1	0	1	0.2
Cthe0406	241_G2150			conserved hypothetical protein	-0.68926	-0.63074	-0.50382	0.057457	-0.2827	-0.26289	0.058526	0.185439	0.746721	0.406559	0.426372	0.153791	0.640285	4.80345	1.97017	2.11471	0	0	1	0	1	2	0.4
Cthe0410	241_G2164	S		protein of unknown function DUF711	0.85929	1.17159	1.30231	0.870622	0.726782	0.56978	0.312295	0.443018	0.011332	-0.13251	-0.28951	1.6383	2.75461	0.030573	0.492724	1.4653	0	1	0	0	0	1	0.2
Cthe0411	241_G2148			hypothetical protein	1.25757	1.16603	1.47399	2.35758	1.75132	1.72131	-0.09154	0.216416	1.1	0.493753	0.463737	0.23524	0.706047	7.2404	2.32626	2.11884	0	0	1	1	1	3	0.6
Cthe0432	241_G2144			hypothetical protein	0.351611	0.252825	0.304715	1.02613	-0.14755	-0.02708	-0.09879	-0.0469	0.674522	-0.49916	-0.37869	0.233989	0.100002	3.27762	2.09665	1.39357	0	0	1	1	0	2	0.4
Cthe0440	241_G2142	M		Domain of unknown function DUF1727	-0.04987	-0.02414	-0.06809	0.561552	0.180628	0.498832	0.025729	-0.01823	0.611418	0.230494	0.548699	0.078117	0.05407	4.87232	1.16525	4.17846	0	0	1	0	1	2	0.4
Cthe0443	241_G2191	S		protein of unknown function DUF1290	-0.33777	-0.02123	0.170754	-0.39851	-0.07472	-0.21154	0.316541	0.508527	-0.06074	0.263057	0.126237	1.25477	2.52888	0.150505	0.961941	0.360276	0	1	0	0	0	1	0.2
Cthe0457	238_G1943	S		protein of unknown function DUF307	-0.36992	-0.12721	-0.42181	-0.41052	-0.76042	-0.55334	0.242708	-0.0519	-0.0406	-0.39051	-0.18342	1.71764	0.218704	0.164299	3.47709	1.14022	0	0	0	1	0	1	0.2
Cthe0476	238_G1964			hypothetical protein	0.068453	0.058395	0.300656	0.588809	1.19563	0.463819	-0.01006	0.232204	0.520356	1.12718	0.395367	0.019847	0.69758	2.23542	6.74502	1.4877	0	0	1	1	0	2	0.4
Cthe0480	238_G1968	N		hypothetical protein	0.502773	1.10064	0.838266	0.363204	0.641287	0.473343	0.597867	0.335493	-0.13957	0.138514	-0.02943	3.93604	1.67506	0.489685	0.484849	0.078717	1	0	0	0	0	1	0.2
Cthe0494	238_G1982			hypothetical protein	-0.31806	-0.31251	-0.23754	-0.1821	0.181321	0.395644	0.005542	0.080518	0.135959	0.499376	0.713699	0.009788	0.16421	0.305892	1.81271	3.08155	0	0	0	0	1	1	0.2
Cthe0498	198_G635	L		protein of unknown function DUF342	1.31622	1.80465	2.04377	2.11829	2.28429	1.67455	0.488437	0.727555	0.802072	0.968073	0.358332	2.28519	4.10858	4.72083	6.11555	1.44408	1	1	1	1	0	4	0.8
Cthe0499	198_G636			hypothetical protein	0.057661	0.446003	1.02285	1.38165	0.893927	0.898957	0.388342	0.965188	1.32399	0.836266	0.841296	1.73252	6.45047	9.55756	5.31402	5.35815	0	1	1	1	1	4	0.8
Cthe0500	198_G637			hypothetical protein	1.24753	2.06049	2.20525	2.21646	2.15176	1.63536	0.812959	0.957716	0.968931	0.904234	0.387833	9.15748	11.0324	11.1731	10.3522	3.37737	1	1	1	1	1	5	1
Cthe0522	250_G2830			hypothetical protein	-1.07634	-0.73723	-0.47447	0.212069	-0.47347	-0.45176	0.339108	0.601869	1.28841	0.602875	0.624577	0.79627	1.82278	5.52506	1.8273	1.92584	0	0	1	0	0	1	0.2
Cthe0535	250_G2769			hypothetical protein	-0.25091	0.022326	1.07935	1.13396	1.69986	1.45524	0.273234	1.33026	1.38487	1.95077	1.70615	0.560193	5.44598	5.75359	8.9183	7.56491	0	1	1	1	1	4	0.8
Cthe0562	250_G2791	S		protein of unknown function DUF1312	0.21345	-0.0061	-0.23321	0.09228	-0.36745	-0.26866	-0.21955	-0.44666	-0.12117	-0.5809	-0.48211	0.960214	2.7231	0.429717	4.00431	3.04924	0	1	0	1	1	3	0.6
Cthe0569	250_G2798	S		protein of unknown function DUF116	-0.05551	-0.29713	-0.19412	-0.11379	-0.38363	-0.47756	-0.24162	-0.1386	-0.05828	-0.32811	-0.42204	0.965548	0.45399	0.158658	1.50318	2.18307	0	0	0	0	1	1	0.2
Cthe0584	250_G2808	S		protein of unknown function DUF503	0.192607	0.202362	0.260181	0.381151	0.344554	0.538929	0.009755	0.067575	0.188545	0.151948	0.346323	0.028884	0.239004	0.905373	0.671364	2.19868	0	0	0	0	1	1	0.2
Cthe0628	247_G2573	D		hypothetical protein	0.523717	0.788537	0.480118	0.114334	-0.02454	0.055293	0.264821	-0.0436	-0.40938	-0.54826	-0.46842	0.78573	0.088043	1.46551	2.25941	1.78797	0	0	0	1	0	1	0.2
Cthe0632	247_G2578			hypothetical protein	1.45186	1.18539	1.19112	0.577841	1.05149	0.992636	-0.26647	-0.26074	-0.87402	-0.40037	-0.45923	1.13259	1.09774	6.33916	2.06	2.52664	0	0	1	1	1	3	0.6
Cthe0633	247_G2579			hypothetical protein	1.53102	1.33726	1.47038	1.23428	1.45578	1.59748	-0.19376	-0.06064	-0.29674	-0.07524	0.066463	1.08453	0.236544	2.02633	0.307311	0.264125	0	0	1	0	0	1	0.2
Cthe0649	221_G1207			hypothetical protein	1.15739	1.58299	1.24859	1.05784	1.04999	0.797075	0.425595	0.091202	-0.09955	-0.1074	-0.36032	3.03141	0.349206	0.389998	0.429751	2.36747	1	0	0	0	1	2	0.4
Cthe0703	200_G675			hypothetical protein	-0.17982	-0.35712	-0.39924	-0.03251	0.167337	0.55125	-0.17729	-0.21941	0.14731	0.347158	0.731071	0.557648	0.74433	0.437467	1.43168	4.29302	0	0	0	0	1	1	0.2
Cthe0705	200_G676			hypothetical protein	-0.53282	-0.47027	-0.1492	0.005655	-0.12169	-0.14441	0.06255	0.383623	0.538478	0.41113	0.388408	0.148658	1.56741	2.59358	1.7363	1.59633	0	0	1	0	0	1	0.2
Cthe0710	200_G681			conserved hypothetical protein	0.354353	0.145951	0.128731	0.611194	0.592413	0.847497	-0.2084	-0.22562	0.256841	0.23806	0.493144	0.707475	0.789345	0.946623	0.850654	2.46156	0	0	0	0	1	1	0.2
Cthe0753	205_G800			hypothetical protein	0.52409	0.354383	0.437979	1.04463	0.504362	0.664771	-0.16971	-0.08611	0.520542	-0.01973	0.140681	0.421163	0.184258	2.0238	0.037074	0.332263	0	0	1	0	0	1	0.2
Cthe0762	205_G790	C		protein of unknown function DUF1121	0.092096	0.233394	-0.03929	-0.12919	-0.26307	-0.51818	0.141298	-0.13139	-0.22129	-0.35517	-0.61027	0.445023	0.405324	0.812723	1.60517	3.57977	0	0	0	0	1	1	0.2
Cthe0778	197_G624	S		hypothetical protein	0.086224	0.04999	0.394325	0.723173	0.34023	0.304216	-0.03623	0.308101	0.636949	0.254006	0.217992	0.071833	0.967242	2.81012	0.738383	0.599735	0	0	1	0	0	1	0.2
Cthe0785	197_G630			hypothetical protein	-1.34998	-0.16953	0.023457	-0.43792	-0.14199	0.634306	1.18045	1.37344	0.912061	1.20799	1.98429	4.46286	5.51444	3.06788	4.61129	8.8567	1	1	1	1	1	5	1
Cthe0793	242_G2239	M		hypothetical protein	-0.06625	0.398757	0.46653	0.36947	0.133124	0.227021	0.465009	0.532782	0.435722	0.199376	0.293273	2.06577	2.52958	1.87532	0.614853	1.05124	1	1	0	0	0	2	0.4
Cthe0829	242_G2206			hypothetical protein	0.368502	0.363874	0.342278	-0.00459	0.357168	0.458897	-0.00463	-0.02622	-0.37309	-0.01133	0.090395	0.014999	0.091772	2.87249	0.037632	0.389419	0	0	1	0	0	1	0.2
Cthe0836	128_G36	S		hypothetical protein	0.406397	0.641771	0.978054	1.22382	0.948301	1.14427	0.235374	0.571657	0.817421	0.541904	0.737874	0.824811	3.01657	5.05345	2.78702	4.37396	0	1	1	1	1	4	0.8
Cthe0837	128_G35	S		protein of unknown function DUF322	0.336052	0.45368	0.388634	1.17067	0.25064	0.388912	0.117628	0.052582	0.834616	-0.08541	0.05286	0.220231	0.088562	3.21755	0.15189	0.089072	0	0	1	0	0	1	0.2
Cthe0846	147_G96			conserved hypothetical protein	2.2401	2.40331	2.09029	1.46754	1.94877	1.67201	0.163205	-0.14981	-0.77256	-0.29133	-0.56809	0.737986	0.656441	6.88578	1.69458	4.52865	0	0	1	0	1	2	0.4
Cthe0851	204_G783			conserved hypothetical protein	0.202448	0.401103	0.343131	-0.27579	-0.12507	0.129736	0.198655	0.140683	-0.47824	-0.32752	-0.07271	0.807434	0.506221	2.9109	1.65861	0.222333	0	0	1	0	0	1	0.2
Cthe0858	204_G754	S		protein of unknown function DUF1432	0.941054	1.17958	1.16246	1.07653	0.779932	0.612675	0.238524	0.221404	0.13548	-0.16112	-0.32838	1.30005	1.16694	0.588506	0.744868	2.08392	0	0	0	0	1	1	0.2
Cthe0859	204_G755			hypothetical protein	0.51351	0.798765	1.19695	0.456036	0.322597	0.549842	0.285256	0.683441	-0.05747	-0.19091	0.036332	1.18911	4.30274	0.152529	0.676047	0.091524	0	1	0	0	0	1	0.2
Cthe0862	204_G758			hypothetical protein	0.779412	1.27813	1.5305	1.08217	0.948585	1.02736	0.498722	0.751088	0.302759	0.169173	0.24795	1.95257	3.5817	0.943428	0.429681	0.714193	0	1	0	0	0	1	0.2
Cthe0882	222_G1255	R		protein of unknown function DUF6, transmembrane	-0.22959	-0.51346	-0.60565	-0.47938	-0.87458	-0.88097	-0.28386	-0.37606	-0.24978	-0.64499	-0.65138	1.09743	1.65425	0.914742	3.67801	3.73114	0	0	0	1	1	2	0.4
Cthe0889	222_G1249	K		hypothetical protein	-1.10509	-0.71345	-0.47813	-0.98142	-0.07311	-0.17045	0.391635	0.626955	0.123668	1.03197	0.93464	1.1038	2.20439	0.242637	4.57755	3.97255	0	1	0	1	1	3	0.6
Cthe0893	222_G1244	R		protein of unknown function DUF633	0.656333	0.297381	0.559533	0.712823	0.305088	0.299369	-0.35895	-0.0968	0.05649	-0.35125	-0.35696	2.2848	0.366978	0.191159	2.21214	2.26599	1	0	0	1	1	3	0.6
Cthe0911	222_G1226	S		protein of unknown function DUF152	-0.06024	0.378159	0.042569	0.307166	-0.22578	-0.34626	0.438397	0.102807	0.367405	-0.16554	-0.28602	2.45062	0.326789	1.88407	0.60477	1.30292	1	0	0	0	0	1	0.2
Cthe0955	227_G1413			conserved hypothetical protein	0.294768	-0.19488	-0.06556	-0.04161	-0.05102	-0.20331	-0.48965	-0.36033	-0.33638	-0.34579	-0.49807	2.76231	1.75075	1.58147	1.64721	2.83308	1	0	0	0	1	2	0.4
Cthe0980	209_G915			hypothetical protein	-0.13405	0.420203	0.379135	0.647525	1.08105	0.94467	0.554258	0.51319	0.78158	1.21511	1.07872	1.5566	1.39019	2.59322	4.92575	4.16029	0	0	1	1	1	3	0.6
Cthe0993	209_G901	K		protein of unknown function DUF448	1.17021	1.29341	1.22496	1.56027	0.969031	1.16823	0.123192	0.054749	0.390059	-0.20118	-0.00199	0.473283	0.175442	2.42679	0.92115	0.005435	0	0	1	0	0	1	0.2
Cthe1017	176_G319			hypothetical protein	0.773105	0.322931	0.34108	0.82274	0.029319	0.161044	-0.45017	-0.43202	0.049635	-0.74379	-0.61206	1.42483	1.34159	0.089541	2.99999	2.24569	0	0	0	1	1	2	0.4
Cthe1023	187_G468	S		protein of unknown function DUF205	0.271524	-0.29337	-0.7585	0.049116	-0.23107	-0.56094	-0.56489	-1.03002	-0.22241	-0.50259	-0.83246	1.30805	3.1828	0.367497	1.10451	2.32068	0	1	0	0	1	2	0.4
Cthe1027	187_G464	R		protein of unknown function DUF177	1.13393	1.03571	0.755745	0.687025	0.870458	1.05372	-0.09822	-0.37819	-0.44691	-0.26347	-0.08021	0.355673	2.32863	2.98404	1.36385	0.276897	0	1	1	0	0	2	0.4
Cthe1034	187_G456			hypothetical protein	-0.25868	-0.31662	-0.14247	0.189236	0.656009	0.754374	-0.05793	0.116215	0.447921	0.914693	1.01306	0.206495	0.488985	3.36917	8.85987	9.98318	0	0	1	1	1	3	0.6
Cthe1036	187_G453			hypothetical protein	-0.25221	-0.26929	-0.43661	-0.42542	-0.74288	-0.74325	-0.01707	-0.1844	-0.17321	-0.49066	-0.49104	0.042484	0.676466	0.621407	2.79111	2.79426	0	0	0	1	1	2	0.4
Cthe1042	252_G3044			hypothetical protein	1.35142	1.62937	1.90901	1.91643	1.62003	1.45461	0.277943	0.55759	0.56501	0.26861	0.103187	1.51815	4.24053	4.32148	1.44385	0.388028	0	1	1	0	0	2	0.4
Cthe1043	252_G2921			hypothetical protein	-0.66145	-0.06519	-0.46218	-0.74157	-0.19274	-0.45188	0.596267	0.199269	-0.08012	0.46871	0.209569	2.90068	0.59781	0.191724	2.02787	0.639834	1	0	0	1	0	2	0.4
Cthe1047	252_G3042			hypothetical protein	1.42653	2.09311	2.27279	1.56116	2.1237	1.88641	0.666586	0.846262	0.134638	0.697175	0.459878	3.77689	5.30002	0.391609	4.03022	2.18219	1	1	0	1	1	4	0.8
Cthe1069	252_G3020	R		protein of unknown function UPF0054	0.8592	1.13254	1.3102	1.14964	1.34556	1.11753	0.273336	0.451002	0.290439	0.486357	0.258335	1.16845	2.44559	1.27589	2.73597	1.0773	0	1	0	1	0	2	0.4
Cthe1075	252_G3014	S		protein of unknown function DUF881	-0.18208	-0.4987	-0.43659	-0.40867	-0.64416	-0.49068	-0.31662	-0.25451	-0.22659	-0.46208	-0.3086	1.79296	1.30033	1.09912	3.14377	1.72604	0	0	0	1	0	1	0.2
Cthe1081	252_G2933			hypothetical protein	-0.90907	-0.50647	-1.00791	-0.75619	0.004579	-0.85225	0.402603	-0.09884	0.152885	0.913652	0.056822	1.19663	0.192517	0.325304	4.00514	0.10291	0	0	0	1	0	1	0.2
Cthe1092	252_G3005	L		conserved hypothetical protein	0.394266	-0.23659	-0.02018	-0.42358	-0.07262	0.135064	-0.63086	-0.41445	-0.81785	-0.46689	-0.2592	2.89078	1.54915	4.22381	1.84772	0.790093	1	0	1	0	0	2	0.4
Cthe1101	252_G2995			hypothetical protein	1.54292	2.12722	2.57657	2.52974	2.24161	2.16201	0.584294	1.03365	0.986822	0.698687	0.619086	2.63202	5.96394	5.60047	3.42777	2.86793	1	1	1	1	1	5	1
Cthe1125	239_G2033			conserved hypothetical protein	0.164297	0.623001	0.752173	0.207739	0.707404	0.360692	0.458704	0.587875	0.043442	0.543107	0.196395	1.89413	2.73979	0.09361	2.43543	0.567533	0	1	0	1	0	2	0.4
Cthe1130	239_G2065			hypothetical protein	-0.41602	-0.89965	-0.20782	0.609798	0.040032	-0.32787	-0.48363	0.208192	1.02581	0.456047	0.088148	1.25445	0.396783	3.80723	1.15222	0.141945	0	0	1	0	0	1	0.2
Cthe1131	239_G2028			hypothetical protein	-0.14325	0.371268	0.160705	-0.48343	-0.03002	0.199064	0.514518	0.303955	-0.34018	0.113233	0.342314	2.46655	1.13548	1.33691	0.303731	1.34915	1	0	0	0	0	1	0.2
Cthe1133	239_G2026			hypothetical protein	1.12773	1.22012	1.56259	1.73758	0.908818	1.53308	0.092391	0.434862	0.609849	-0.21891	0.40535	0.195796	1.50922	2.49299	0.573877	1.36144	0	0	1	0	0	1	0.2
Cthe1138	239_G2021	R		protein of unknown function DUF87	0.398477	0.18466	-0.01609	0.114351	0.24615	0.1356	-0.21382	-0.41456	-0.28413	-0.15233	-0.26288	0.881679	2.3171	1.32516	0.554479	1.1837	0	1	0	0	0	1	0.2
Cthe1139	239_G2020			hypothetical protein	-0.30338	-0.14116	-0.32194	-1.07356	-0.6245	-0.49341	0.162223	-0.01856	-0.77017	-0.32112	-0.19002	0.637867	0.050695	6.00249	1.68605	0.792341	0	0	1	0	0	1	0.2
Cthe1142	239_G2017			hypothetical protein	-0.65577	-0.73485	-0.50847	-0.50771	-0.34238	-0.15464	-0.07909	0.147295	0.148058	0.313384	0.501128	0.17652	0.373836	0.376287	1.033	2.05423	0	0	0	0	1	1	0.2
Cthe1148	239_G2011			hypothetical protein	-0.54801	0.136638	-0.17718	-0.24633	-0.26078	-0.63181	0.684652	0.370838	0.301683	0.287231	-0.0838	3.20463	1.29327	0.961228	0.896821	0.186033	1	0	0	0	0	1	0.2
Cthe1152	239_G2066			hypothetical protein	-1.44897	-1.31871	-1.22927	-1.09752	-1.12674	-0.73001	0.130257	0.219697	0.351447	0.322225	0.718959	0.435209	0.880012	1.73745	1.52838	4.96155	0	0	0	0	1	1	0.2
Cthe1155	125_G25	S		hypothetical protein	-1.10404	-0.57301	-1.04912	-1.08566	-0.98415	-1.1926	0.531034	0.054923	0.018383	0.119897	-0.08855	2.25628	0.117436	0.036406	0.291222	0.202547	1	0	0	0	0	1	0.2
Cthe1166	234_G1746	S		protein of unknown function DUF147	0.218538	0.288827	0.001141	0.107016	0.067276	-0.31766	0.070289	-0.2174	-0.11152	-0.15126	-0.5362	0.283455	1.28477	0.508567	0.76729	4.83542	0	0	0	0	1	1	0.2
Cthe1172	234_G1713	S		protein of unknown function DUF362	0.10476	-0.00617	-0.16353	-0.19105	-0.33656	-0.3077	-0.11093	-0.26829	-0.29581	-0.44132	-0.41246	0.463565	1.58851	1.83552	3.32374	3.00845	0	0	0	1	1	2	0.4
Cthe1175	234_G1715	S		hypothetical protein	-1.95988	-1.42696	-1.1307	-0.24555	-0.22471	0.164158	0.532918	0.829177	1.71432	1.73517	2.12403	2.31234	4.42298	11.1375	11.2843	13.8828	1	1	1	1	1	5	1
Cthe1204	251_G2906	S		protein of unknown function DUF444	1.8637	1.6534	1.84299	0.796908	1.54376	1.07872	-0.2103	-0.0207	-1.06679	-0.31994	-0.78498	0.382612	0.028874	3.8099	0.663815	2.42356	0	0	1	0	1	2	0.4
Cthe1209	251_G2842			hypothetical protein	0.326579	0.103942	0.00446	0.357267	-0.18384	0.125649	-0.22264	-0.32212	0.030688	-0.51042	-0.20093	1.10805	1.90389	0.094576	3.76268	0.957101	0	0	0	1	0	1	0.2
Cthe1213	251_G2844			hypothetical protein	-0.54895	-0.49654	-0.50563	-0.2578	-0.30805	-0.05762	0.052409	0.04332	0.291157	0.240908	0.491332	0.139756	0.112928	1.25217	0.95407	2.71491	0	0	0	0	1	1	0.2
Cthe1214	251_G2896	R		conserved hypothetical protein	-0.65566	-0.69122	-0.68202	-0.03639	-0.61867	-0.85653	-0.03556	-0.02636	0.619272	0.036993	-0.20087	0.094844	0.068597	4.03682	0.099046	0.781035	0	0	1	0	0	1	0.2
Cthe1219	251_G2848			conserved hypothetical protein	0.630221	0.615768	0.486646	1.11479	-0.16577	-0.56092	-0.01445	-0.14358	0.48457	-0.796	-1.19114	0.02433	0.302333	1.57713	3.29335	5.83779	0	0	0	1	1	2	0.4
Cthe1239	251_G2877			hypothetical protein	-0.39722	-0.14876	-0.39653	-1.23963	-0.55334	-0.61089	0.248456	0.000686	-0.84242	-0.15612	-0.21367	1.07024	0.001682	6.28663	0.562677	0.864182	0	0	1	0	0	1	0.2
Cthe1240	251_G2876	H		conserved hypothetical protein	0.394229	0.619027	0.238289	-0.12198	0.340556	0.221831	0.224798	-0.15594	-0.5162	-0.05367	-0.1724	1.09895	0.658909	3.7402	0.174045	0.755995	0	0	1	0	0	1	0.2
Cthe1255	256_G3786			hypothetical protein	-0.67668	-0.88429	-0.82331	0.134981	-0.70972	-0.94241	-0.20762	-0.14663	0.811656	-0.03304	-0.26574	0.581175	0.369878	4.15768	0.066861	0.814074	0	0	1	0	0	1	0.2
Cthe1280	256_G3576			hypothetical protein	-1.19234	-0.71228	-0.91608	-0.92398	-0.47785	-1.11615	0.48006	0.27626	0.268362	0.714493	0.076194	1.46225	0.667673	0.641891	2.6378	0.136692	0	0	0	1	0	1	0.2
Cthe1296	256_G3562			hypothetical protein	0.094422	0.382158	0.309597	0.4011	0.630784	0.665914	0.287737	0.215176	0.306679	0.536362	0.571492	1.55166	1.01767	1.70486	3.89729	4.26991	0	0	0	1	1	2	0.4
Cthe1300	256_G3799	R		hypothetical protein	-0.49429	0.06269	-0.26322	-0.40426	-0.39683	-0.60596	0.556981	0.231068	0.090031	0.097456	-0.11167	2.36778	0.6657	0.202843	0.222725	0.26217	1	0	0	0	0	1	0.2
Cthe1301	256_G3800	R		protein of unknown function DUF795	-0.23637	0.344998	0.013676	-0.34641	-0.03883	-0.36398	0.581369	0.250048	-0.11004	0.197544	-0.12761	2.96799	0.86334	0.294136	0.624212	0.353477	1	0	0	0	0	1	0.2
Cthe1302	256_G3558	R		conserved hypothetical protein	0.076595	-0.52792	-0.68496	-0.65695	-0.80422	-0.37439	-0.60452	-0.76155	-0.73355	-0.88082	-0.45099	5.86441	7.91785	7.5545	9.43685	3.88631	1	1	1	1	1	5	1
Cthe1306	256_G3801			hypothetical protein	0.78135	0.999834	0.852894	0.573822	0.994608	1.28421	0.218484	0.071544	-0.20753	0.213258	0.502857	0.675259	0.167778	0.629725	0.653388	2.24502	0	0	0	0	1	1	0.2
Cthe1365	181_G397			hypothetical protein	0.679158	0.910971	1.11893	1.70221	1.54886	1.55835	0.231814	0.43977	1.02305	0.869706	0.879189	0.870715	2.21354	7.33262	5.92476	6.01191	0	1	1	1	1	4	0.8
Cthe1386	203_G742			hypothetical protein	0.888339	1.23946	1.06983	1.33603	0.593935	0.722689	0.351123	0.181491	0.447691	-0.2944	-0.16565	1.69408	0.660858	2.43105	1.3077	0.58426	0	0	1	0	0	1	0.2
Cthe1401	228_G1478			hypothetical protein	-0.4803	-1.02049	-0.95374	-0.39178	-0.5596	-0.58326	-0.54019	-0.47344	0.088518	-0.0793	-0.10296	3.36413	2.76881	0.273654	0.239662	0.329526	1	1	0	0	0	2	0.4
Cthe1413	228_G1449			hypothetical protein	-0.59204	-0.31109	-0.58437	-0.95857	-0.53768	-0.62916	0.280953	0.007669	-0.36653	0.054359	-0.03712	1.57584	0.022202	2.33854	0.181682	0.117835	0	0	1	0	0	1	0.2
Cthe1414	228_G1448			hypothetical protein	-0.63992	-0.49146	-0.52758	-0.41763	-0.33752	-0.16633	0.148458	0.112337	0.222288	0.302401	0.473589	0.416994	0.294015	0.712261	1.0975	2.12087	0	0	0	0	1	1	0.2
Cthe1417	228_G1445			hypothetical protein	0.579916	0.503925	0.553416	1.39278	1.06255	0.700502	-0.07599	-0.0265	0.812859	0.482639	0.120586	0.234766	0.071766	6.20457	2.95772	0.415319	0	0	1	1	0	2	0.4
Cthe1419	228_G1443			hypothetical protein	-1.15992	-0.82097	-1.53879	-1.04585	-0.35529	-1.1281	0.338955	-0.37887	0.114069	0.804635	0.031823	0.721382	0.841738	0.1831	2.52603	0.045283	0	0	0	1	0	1	0.2
Cthe1423	224_G1326	R		protein of unknown function UPF0118	0.148558	-0.07887	-0.19042	-0.18821	-0.40267	-0.11086	-0.22743	-0.33898	-0.33677	-0.55122	-0.25942	1.10294	1.98047	1.96131	4.05907	1.33459	0	0	0	1	0	1	0.2
Cthe1431	224_G1293			hypothetical protein	0.394615	0.084774	0.368017	1.27106	0.709811	0.73916	-0.30984	-0.0266	0.876446	0.315196	0.344545	0.709062	0.040696	3.21465	0.725938	0.821164	0	0	1	0	0	1	0.2
Cthe1437	224_G1316			conserved hypothetical protein	-0.65637	-0.68431	-0.31867	0.508073	1.86312	2.12286	-0.02794	0.337699	1.16444	2.51949	2.77923	0.070093	1.55743	8.89719	19.0614	20.5606	0	0	1	1	1	3	0.6
Cthe1454	224_G1301			conserved hypothetical protein	-0.19877	0.038295	-0.30068	-0.69613	0.013495	-0.14067	0.237064	-0.10191	-0.49736	0.212264	0.058095	0.808742	0.270017	2.37695	0.694387	0.139981	0	0	1	0	0	1	0.2
Cthe1460	198_G647			hypothetical protein	-0.58323	-0.97926	-1.16584	-0.50971	-1.07365	-0.86509	-0.39603	-0.58261	0.073521	-0.49042	-0.28186	1.41295	2.5039	0.159036	1.93765	0.867059	0	1	0	0	0	1	0.2
Cthe1463	198_G645	S		protein of unknown function DUF891	1.52665	1.37241	1.56858	1.00539	1.57903	1.5673	-0.15424	0.041926	-0.52126	0.052379	0.040646	0.392805	0.086128	2.15552	0.109928	0.083279	0	0	1	0	0	1	0.2
Cthe1474	199_G655			conserved hypothetical protein	-0.45655	-0.10487	-0.28709	-0.1554	0.24264	0.031969	0.351681	0.169466	0.301155	0.699195	0.488524	1.76695	0.624566	1.40582	4.84359	2.88026	0	0	0	1	1	2	0.4
Cthe1483	192_G542			hypothetical protein	0.813241	-0.09317	0.271639	-0.31135	-0.06121	-0.10067	-0.90641	-0.5416	-1.12459	-0.87445	-0.91391	4.68878	2.20561	6.30396	4.45625	4.74356	1	1	1	1	1	5	1
Cthe1489	192_G536			hypothetical protein	-0.63245	-1.37671	-1.12657	-0.7627	-1.04593	-1.20415	-0.74426	-0.49412	-0.13024	-0.41348	-0.5717	3.56818	1.94466	0.311586	1.49406	2.41613	1	0	0	0	1	2	0.4
Cthe1503	216_G1062	S		conserved hypothetical protein	2.46583	2.11414	2.25151	1.94465	2.35782	2.5017	-0.35169	-0.21432	-0.52118	-0.10801	0.035871	1.81462	0.884764	3.25403	0.355665	0.098368	0	0	1	0	0	1	0.2
Cthe1509	216_G1070	S		protein of unknown function DUF438	1.23662	1.13174	1.71612	1.69301	2.31403	2.08845	-0.10488	0.479505	0.456389	1.07742	0.85183	0.202382	1.5075	1.40205	4.94534	3.53155	0	0	0	1	1	2	0.4
Cthe1520	212_G981			hypothetical protein	0.459065	-0.24461	0.432765	0.966695	0.357738	0.359051	-0.70367	-0.0263	0.507629	-0.10133	-0.10001	2.34443	0.040503	1.44488	0.175928	0.173298	1	0	0	0	0	1	0.2
Cthe1525	212_G977			protein of unknown function DUF214	0.105205	-0.34401	-0.05896	-0.01714	-0.4104	-0.43756	-0.44921	-0.16417	-0.12235	-0.51561	-0.54276	2.19592	0.524826	0.359316	2.69586	2.90908	1	0	0	1	1	3	0.6
Cthe1574	254_G3217			hypothetical protein	0.238484	-0.22441	-0.04943	-0.19213	0.010453	-0.47096	-0.46289	-0.28792	-0.43061	-0.22803	-0.70945	1.64483	0.829701	1.47861	0.602803	3.10097	0	0	0	0	1	1	0.2
Cthe1591	254_G3209			hypothetical protein	-0.60947	-0.04881	-0.71042	-1.00147	-0.30196	-0.57885	0.560662	-0.10095	-0.392	0.307512	0.030621	2.7214	0.257785	1.59918	1.12229	0.067191	1	0	0	0	0	1	0.2
Cthe1594	254_G3206			hypothetical protein	-1.08465	-0.73685	-1.16225	-0.87499	-0.73511	-0.53097	0.347798	-0.07761	0.209659	0.34954	0.553679	1.06181	0.156656	0.528632	1.06944	2.09989	0	0	0	0	1	1	0.2
Cthe1631	233_G1691			conserved hypothetical protein	-0.64554	-0.83773	-0.46408	-0.40722	-0.1841	-0.36117	-0.19219	0.181464	0.23832	0.461447	0.284373	0.637542	0.590099	0.857407	2.24492	1.10174	0	0	0	1	0	1	0.2
Cthe1644	233_G1679			hypothetical protein	-1.44322	-1.39511	-0.88381	0.527129	0.269761	0.757498	0.048105	0.559406	1.97035	1.71298	2.20072	0.093191	2.17325	11.7393	10.0663	13.1547	0	1	1	1	1	4	0.8
Cthe1705	238_G1992			hypothetical protein	-1.03405	-0.91718	-1.31561	-1.34665	-1.70212	-1.51697	0.116864	-0.28156	-0.3126	-0.66807	-0.48292	0.288392	0.916379	1.06326	3.25561	2.01095	0	0	0	1	1	2	0.4
Cthe1706	238_G1991			hypothetical protein	-0.35503	-0.17373	-0.25971	0.390857	-0.51573	-0.6582	0.181302	0.095321	0.745892	-0.1607	-0.30316	0.585272	0.258652	4.50578	0.498802	1.19915	0	0	1	0	0	1	0.2
Cthe1743	113_G7			protein of unknown function DUF955	-0.51055	-0.27927	-0.30332	-0.1759	-0.0268	-0.03151	0.231286	0.207235	0.334653	0.483759	0.47904	0.800921	0.688443	1.35729	2.3417	2.30777	0	0	0	1	1	2	0.4
Cthe1744	113_G6			conserved hypothetical protein	-0.14336	0.252719	0.553791	0.593112	0.591697	0.507854	0.396082	0.697155	0.736476	0.735061	0.651218	1.28524	2.96769	3.21801	3.20891	2.68245	0	1	1	1	1	4	0.8
Cthe1784	245_G2366			conserved hypothetical protein	1.66058	2.17027	2.02731	2.03503	2.43989	2.38226	0.509691	0.366723	0.374445	0.77931	0.721676	2.24337	1.37826	1.42096	4.19038	3.75028	1	0	0	1	1	3	0.6
Cthe1785	245_G2436	R		protein of unknown function DUF147	0.369568	-0.0263	0.390245	0.331612	0.340343	0.332841	-0.39586	0.020677	-0.03796	-0.02923	-0.03673	3.12329	0.070767	0.137884	0.103046	0.132867	1	0	0	0	0	1	0.2
Cthe1807	245_G2418	M		conserved hypothetical protein	-0.83459	-1.08629	-0.82458	-0.56884	-0.04211	-0.33562	-0.2517	0.010007	0.265744	0.792474	0.498967	0.770722	0.019581	0.831133	4.10385	2.07457	0	0	0	1	1	2	0.4
Cthe1828	245_G2397			hypothetical protein	-0.4566	0.149031	-0.20988	-0.25107	-0.23307	-0.25401	0.605628	0.246712	0.205525	0.223523	0.202588	4.2176	1.12527	0.867944	0.977134	0.850616	1	0	0	0	0	1	0.2
Cthe1831	245_G2394			hypothetical protein	0.478253	-0.03152	-0.0209	0.51556	-0.00492	0.095005	-0.50977	-0.49915	0.037307	-0.48318	-0.38325	3.14278	3.04666	0.102534	2.90355	2.05727	1	1	0	1	1	4	0.8
Cthe1834	245_G2391			hypothetical protein	-0.38455	-0.2377	-0.02509	0.38973	0.274622	0.036757	0.146846	0.359459	0.774276	0.659168	0.421304	0.383584	1.3023	4.04062	3.19524	1.64405	0	0	1	1	0	2	0.4
Cthe1837	245_G2388			hypothetical protein	0.609553	0.748592	1.05208	1.01948	0.531313	0.751799	0.139039	0.44253	0.409926	-0.07824	0.142246	0.470766	2.43079	2.16899	0.230272	0.48498	0	1	1	0	0	2	0.4
Cthe1850	168_G240	S		conserved hypothetical protein	-0.17593	-0.05317	-0.03606	-0.81812	-0.2719	-0.46474	0.122763	0.139872	-0.64219	-0.09597	-0.28881	0.333567	0.393105	3.398	0.246853	1.0474	0	0	1	0	0	1	0.2
Cthe1893	240_G2095	D		conserved hypothetical protein	-0.527	0.180751	0.08835	0.205742	-0.03499	-0.28183	0.707755	0.615354	0.732746	0.492018	0.245176	3.13947	2.55164	3.30401	1.8293	0.674682	1	1	1	0	0	3	0.6
Cthe1894	240_G2094			hypothetical protein	-0.57736	-1.06864	-0.45048	0.22874	-0.01504	0.737322	-0.49128	0.126877	0.806096	0.562318	1.31468	1.51063	0.246911	3.14924	1.84444	6.29057	0	0	1	0	1	2	0.4
Cthe1910	213_G988			hypothetical protein	-0.70498	-0.69938	-0.39884	-0.12788	-0.43107	0.066141	0.005606	0.306141	0.577101	0.273918	0.771125	0.014512	1.53552	3.92052	1.30465	5.88739	0	0	1	0	1	2	0.4
Cthe1925	207_G856			hypothetical protein	1.05156	0.931883	0.950009	1.0554	0.795239	0.637391	-0.11968	-0.10155	0.003838	-0.25632	-0.41417	0.40594	0.330032	0.009648	1.14458	2.32062	0	0	0	0	1	1	0.2
Cthe1936	207_G845	S		conserved hypothetical protein	0.787633	0.953627	0.775918	0.406019	1.28231	1.25736	0.165994	-0.01172	-0.38161	0.494677	0.469727	0.716648	0.033465	2.3912	3.51	3.25341	0	0	1	1	1	3	0.6
Cthe1942	207_G840	R		hypothetical protein	1.83169	1.11479	1.45704	1.44297	1.89969	1.86626	-0.7169	-0.37465	-0.38872	0.067994	0.034567	4.77763	1.84325	1.94699	0.190758	0.089178	1	0	0	0	0	1	0.2
Cthe1944	207_G837	S		protein of unknown function DUF458	0.437576	0.302395	0.299669	0.484397	0.621599	0.851391	-0.13518	-0.13791	0.046821	0.184022	0.413814	0.552206	0.56708	0.150781	0.840959	2.74732	0	0	0	0	1	1	0.2
Cthe1954	229_G1516			hypothetical protein	-0.7332	-0.35691	-0.59343	-0.77125	-0.38186	0.071059	0.376287	0.139766	-0.03805	0.35134	0.804256	1.10775	0.296308	0.067645	1.00419	3.39564	0	0	0	0	1	1	0.2
Cthe1970	229_G1497			hypothetical protein	-0.05838	-0.3476	0.146001	0.597702	0.636585	0.333861	-0.28922	0.20438	0.656081	0.694964	0.39224	0.744334	0.467472	2.44223	2.66057	1.14415	0	0	1	1	0	2	0.4
Cthe1971	229_G1496	S		hypothetical protein	0.392736	0.241456	0.929658	0.772758	0.901196	0.840607	-0.15128	0.536922	0.380023	0.50846	0.447871	0.411731	2.44957	1.46713	2.25877	1.87021	0	1	0	1	0	2	0.4
Cthe1977	195_G583			hypothetical protein	-0.83863	-0.43813	-0.61429	-0.262	-0.27545	-0.34739	0.400501	0.224342	0.576634	0.563177	0.491244	1.19738	0.535717	2.04742	1.97676	1.61427	0	0	1	0	0	1	0.2
Cthe2033	248_G2663			hypothetical protein	-0.71453	-0.03211	-0.51528	-0.67847	-0.56701	-0.33702	0.682422	0.199248	0.03606	0.147524	0.377513	2.20367	0.393533	0.055785	0.270907	0.928024	1	0	0	0	0	1	0.2
Cthe2042	248_G2651			hypothetical protein	-0.85091	-0.384	-0.87968	-0.34133	-0.40093	-0.35639	0.466903	-0.02877	0.509577	0.449976	0.494521	1.81063	0.057077	2.06194	1.7142	1.97197	0	0	1	0	0	1	0.2
Cthe2044	248_G2648			hypothetical protein	-0.61177	0.022847	-0.23327	-0.37004	-0.15832	-0.18404	0.634613	0.378493	0.241727	0.453443	0.427722	2.03312	0.956169	0.517711	1.2391	1.13876	1	0	0	0	0	1	0.2
Cthe2046	248_G2645			hypothetical protein	-0.33266	0.089687	0.143452	-0.50988	0.063125	0.137316	0.422349	0.476113	-0.17722	0.395786	0.469977	2.2856	2.73155	0.65461	2.0749	2.67944	1	1	0	1	1	4	0.8
Cthe2048	248_G2643			hypothetical protein	-0.65772	-0.74414	-0.45878	-0.47385	-0.66492	0.059343	-0.08642	0.198943	0.183868	-0.0072	0.717061	0.260353	0.764465	0.686014	0.017684	4.9312	0	0	0	0	1	1	0.2
Cthe2052	248_G2639			hypothetical protein	-0.17692	-0.57925	-0.61613	-0.63413	-0.83617	-0.14985	-0.40233	-0.43921	-0.4572	-0.65925	0.027069	2.20159	2.50866	2.66297	4.54274	0.072121	1	1	1	1	0	4	0.8
Cthe2053	248_G2638			hypothetical protein	-0.66962	-0.91895	-0.74881	-0.27336	-0.016	0.111583	-0.24933	-0.07919	0.396262	0.653623	0.781206	0.647842	0.156448	1.24264	2.60405	3.3894	0	0	0	1	1	2	0.4
Cthe2054	248_G2637	L		protein of unknown function DUF324	-1.10558	-1.02615	-1.02028	-0.95126	-1.19938	-0.47591	0.079431	0.085301	0.154322	-0.09381	0.629666	0.22632	0.246433	0.519128	0.276427	3.91212	0	0	0	0	1	1	0.2
Cthe2056	248_G2635			hypothetical protein	-1.00636	-0.69338	-0.48578	-0.68489	-0.43294	0.199425	0.312979	0.520582	0.321477	0.573425	1.20579	1.57971	3.35974	1.64344	3.86851	10.2346	0	1	0	1	1	3	0.6
Cthe2069	248_G2586			hypothetical protein	-0.34684	-0.08599	0.061385	-0.44651	0.309196	0.425027	0.260848	0.408223	-0.09967	0.656035	0.771866	0.894035	1.71017	0.255345	3.45611	4.37269	0	0	0	1	1	2	0.4
Cthe2070	248_G2622	S		conserved hypothetical protein	0.116896	0.445599	-0.22061	-0.21246	-0.33841	-0.24948	0.328704	-0.33751	-0.32935	-0.45531	-0.36637	1.67337	1.74014	1.67826	2.71598	1.96555	0	0	0	1	0	1	0.2
Cthe2075	248_G2617	S		protein of unknown function DUF28	0.34244	-0.13198	0.119109	0.157571	0.441978	0.531648	-0.47442	-0.22333	-0.18487	0.099538	0.189208	2.80817	0.930107	0.714823	0.318919	0.737986	1	0	0	0	0	1	0.2
Cthe2088	248_G2606	S		protein of unknown function DUF710	0.067069	-0.08655	0.291746	0.616183	0.148865	0.636849	-0.15362	0.224677	0.549114	0.081796	0.56978	0.41786	0.69124	2.51841	0.193505	2.66061	0	0	1	0	1	2	0.4
Cthe2090	248_G2603			hypothetical protein	1.47991	1.64642	2.17982	2.37248	2.073	2.06433	0.166516	0.699908	0.89257	0.593092	0.584418	0.484208	3.78202	5.33991	2.96629	2.9023	0	1	1	1	1	4	0.8
Cthe2091	248_G2602	R		hypothetical protein	-1.71841	-1.67852	-1.75705	-1.3	-1.47867	-0.7478	0.039884	-0.03864	0.418404	0.239738	0.970603	0.072197	0.069781	1.3175	0.602804	4.54403	0	0	0	0	1	1	0.2
Cthe2094	248_G2598			hypothetical protein	-0.24395	0.253923	-0.34359	-0.8592	-0.77724	-0.59768	0.497876	-0.09964	-0.61525	-0.53328	-0.35373	1.83865	0.213512	2.51931	2.03632	1.11456	0	0	1	1	0	2	0.4
Cthe2115	217_G1102	S		protein of unknown function DUF77	0.506572	-0.32081	-0.0956	-0.11271	0.209227	-0.52375	-0.82738	-0.60217	-0.61928	-0.29734	-1.03032	3.20475	1.99934	2.08447	0.723165	4.40614	1	0	1	0	1	3	0.6
Cthe2121	217_G1098			hypothetical protein	0.357537	0.654069	0.670623	0.328171	0.933908	1.03021	0.296532	0.313086	-0.02937	0.576371	0.672671	1.66385	1.80324	0.089339	4.42938	5.49779	0	0	0	1	1	2	0.4
Cthe2123	217_G1097			hypothetical protein	-0.30687	-0.46997	-0.35086	-0.33089	-0.94725	-1.15568	-0.16311	-0.044	-0.02402	-0.64038	-0.84881	0.42317	0.091001	0.047661	2.93742	4.42766	0	0	0	1	1	2	0.4
Cthe2130	217_G1089	S		hypothetical protein	1.16422	1.50562	2.10941	2.26551	2.19591	1.69771	0.341396	0.945191	1.10129	1.0317	0.533492	0.854034	3.79117	4.71882	4.30107	1.62612	0	1	1	1	0	3	0.6
Cthe2131	217_G1088	S		conserved hypothetical protein	-0.27923	-0.41974	-0.02131	0.627551	0.625987	0.60046	-0.14051	0.257921	0.906785	0.905221	0.879694	0.229573	0.489476	2.94559	2.93807	2.81617	0	0	1	1	1	3	0.6
Cthe2133	217_G1108			hypothetical protein	-0.73483	-0.19219	-0.32858	-0.01306	-0.33982	-0.11849	0.542642	0.406252	0.721766	0.395007	0.616337	1.96595	1.28323	3.00418	1.23195	2.37628	0	0	1	0	1	2	0.4
Cthe2140	193_G547			conserved hypothetical protein	-1.13714	-0.71872	-0.62627	-1.05768	-0.78957	-0.67771	0.418414	0.510869	0.079461	0.347561	0.459424	1.63421	2.19805	0.182953	1.24518	1.87701	0	1	0	0	0	1	0.2
Cthe2143	180_G383	S		conserved hypothetical protein 103	0.589095	0.013515	0.131877	0.13115	-0.09033	0.386136	-0.57558	-0.45722	-0.45794	-0.67943	-0.20296	4.93376	3.54726	3.5555	6.19097	1.07217	1	1	1	1	0	4	0.8
Cthe2156	171_G273			hypothetical protein	0.688083	0.691505	0.504512	1.17362	0.604688	0.589739	0.003422	-0.18357	0.485542	-0.0834	-0.09834	0.006978	0.541549	2.1627	0.202811	0.246644	0	0	1	0	0	1	0.2
Cthe2159	256_G3626			hypothetical protein	-0.04278	0.572893	0.712217	0.793974	0.91537	0.495059	0.615673	0.754997	0.836754	0.95815	0.537839	3.68665	4.9352	5.68802	6.81324	3.02329	1	1	1	1	1	5	1
Cthe2160	256_G3625			hypothetical protein	-0.34028	0.036628	0.076	0.101231	0.123728	0.483246	0.376904	0.416276	0.441508	0.464005	0.823522	2.30519	2.67243	2.91616	3.13837	7.00646	1	1	1	1	1	5	1
Cthe2170	256_G3783			conserved hypothetical protein	-0.61966	-0.44294	-0.66986	0.161578	-0.62403	-0.7617	0.176715	-0.0502	0.781235	-0.00438	-0.14205	0.64645	0.137591	5.52224	0.010624	0.483402	0	0	1	0	0	1	0.2
Cthe2175	251_G2862			conserved hypothetical protein	-0.66233	-0.35331	0.093356	-0.14252	0.882101	1.0567	0.30902	0.755689	0.519817	1.54443	1.71903	1.52052	5.60452	3.28814	13.134	14.5746	0	1	1	1	1	4	0.8
Cthe2192	211_G952			hypothetical protein	-0.1348	0.416741	0.121502	0.687586	1.38995	0.720741	0.551543	0.256304	0.822388	1.52475	0.855543	1.8775	0.62847	3.39609	7.92708	3.59823	0	0	1	1	1	3	0.6
Cthe2202	244_G2359			hypothetical protein	0.654941	0.834495	0.599476	-0.21994	0.296096	0.638049	0.179554	-0.05546	-0.87488	-0.35884	-0.01689	0.665546	0.155029	6.47851	1.79133	0.042662	0	0	1	0	0	1	0.2
Cthe2206	244_G2355			hypothetical protein	1.08591	0.641036	0.413176	1.03942	0.162015	0.372035	-0.44487	-0.67273	-0.04649	-0.92389	-0.71387	2.49811	4.5725	0.128231	7.03547	4.97093	1	1	0	1	1	4	0.8
Cthe2240	244_G2320	S		protein of unknown function DUF180	1.93917	2.17714	2.28354	2.49686	2.18911	1.87953	0.237974	0.344373	0.557691	0.249943	-0.05964	1.25921	2.17236	4.4109	1.35252	0.205503	0	1	1	0	0	2	0.4
Cthe2241	244_G2319			conserved hypothetical protein	1.01246	0.495064	0.666273	0.880587	0.974502	0.482102	-0.5174	-0.34619	-0.13188	-0.03796	-0.53036	2.20317	1.21822	0.331629	0.079213	2.28587	1	0	0	0	1	2	0.4
Cthe2261	230_G1523			hypothetical protein	0.298436	0.272523	0.069165	0.137171	0.013216	0.158672	-0.02591	-0.22927	-0.16127	-0.28522	-0.13976	0.093602	1.45834	0.879066	2.01447	0.720595	0	0	0	1	0	1	0.2
Cthe2272	230_G1532	S		conserved hypothetical protein	0.293349	-0.53234	-0.25996	-0.4878	-0.70397	-0.83356	-0.82569	-0.55331	-0.78115	-0.99732	-1.12691	3.70808	2.05074	3.41968	4.8586	5.75171	1	1	1	1	1	5	1
Cthe2273	230_G1533	S		conserved hypothetical protein	-0.52953	-1.45426	-0.79802	-0.85712	-0.36211	-0.40206	-0.92473	-0.26849	-0.32759	0.167418	0.12747	5.99167	0.994228	1.32442	0.520138	0.365998	1	0	0	0	0	1	0.2
Cthe2277	230_G1552			hypothetical protein	-0.89322	-1.17241	-1.4301	-0.98603	-0.96185	-1.14781	-0.27919	-0.53687	-0.0928	-0.06862	-0.25459	0.934966	2.43523	0.224511	0.157972	0.821375	0	1	0	0	0	1	0.2
Cthe2289	230_G1545			hypothetical protein	0.216688	-0.00181	-0.17507	-0.21056	-0.26364	-0.34512	-0.2185	-0.39176	-0.42724	-0.48033	-0.56181	1.16612	2.76136	3.13939	3.72704	4.66648	0	1	1	1	1	4	0.8
Cthe2292	230_G1543			hypothetical protein	-0.56837	-0.63707	-0.72646	-0.45632	-0.77053	-1.07512	-0.0687	-0.1581	0.112049	-0.20216	-0.50675	0.213339	0.608611	0.388052	0.85298	3.27433	0	0	0	0	1	1	0.2
Cthe2293	230_G1542			hypothetical protein	-0.70324	-0.93839	-0.46643	0.014336	0.219673	0.193289	-0.23515	0.236806	0.717576	0.922913	0.896529	0.664121	0.670483	3.3491	4.81202	4.61918	0	0	1	1	1	3	0.6
Cthe2314	254_G3260			hypothetical protein	-0.01699	-0.58798	-0.40559	0.017561	-0.3547	-0.22876	-0.57099	-0.3886	0.034553	-0.33771	-0.21177	2.8549	1.61178	0.077661	1.31178	0.678331	1	0	0	0	0	1	0.2
Cthe2318	254_G3256	S		hypothetical protein	-0.01749	0.257911	0.16175	0.928567	0.050142	-0.59702	0.275403	0.179243	0.94606	0.067635	-0.57953	0.732454	0.414079	4.41003	0.129451	2.14616	0	0	1	0	1	2	0.4
Cthe2331	227_G1397			hypothetical protein	0.725808	0.482739	0.661114	1.04172	1.30563	1.76252	-0.24307	-0.06469	0.315912	0.579817	1.03671	0.817352	0.155076	1.18612	2.90915	6.6169	0	0	0	1	1	2	0.4
Cthe2368	249_G2690	S		protein of unknown function DUF37	1.20116	1.63666	1.35103	0.950986	1.07509	1.01049	0.435507	0.149869	-0.25017	-0.12606	-0.19067	2.51656	0.547108	1.11198	0.436304	0.758097	1	0	0	0	0	1	0.2
Cthe2383	249_G2684			hypothetical protein	0.342873	-0.34929	0.024321	-0.44837	-0.13873	0.303061	-0.69216	-0.31855	-0.79124	-0.48161	-0.03981	3.705	1.17894	4.49144	2.16695	0.089073	1	0	1	1	0	3	0.6
Cthe2401	249_G2730	S		protein of unknown function DUF1021	0.795248	0.332454	0.593001	0.569455	1.36873	2.18317	-0.46279	-0.20225	-0.22579	0.573484	1.38792	0.933586	0.312273	0.358206	1.26987	4.65521	0	0	0	0	1	1	0.2
Cthe2406	249_G2735	N		hypothetical protein	-0.31958	-0.3346	-0.28461	-0.59019	-0.82165	-0.33178	-0.01502	0.034968	-0.27061	-0.50207	-0.0122	0.04011	0.098777	1.2884	3.21551	0.032303	0	0	0	1	0	1	0.2
Cthe2410	249_G2739	L		protein of unknown function DUF342	-0.36176	-0.54769	-0.51948	-0.68328	-0.96445	-0.42619	-0.18593	-0.15773	-0.32152	-0.60269	-0.06443	0.688653	0.551729	1.50104	3.80263	0.182113	0	0	0	1	0	1	0.2
Cthe2422	249_G2668			hypothetical protein	0.77548	0.929664	1.31118	1.65016	1.87115	1.30755	0.154184	0.535697	0.874685	1.09566	0.532068	0.389776	2.22602	4.56781	6.22963	2.20359	0	1	1	1	1	4	0.8
Cthe2423	249_G2667			hypothetical protein	0.831359	0.617841	0.909497	1.45451	1.43015	2.32043	-0.21352	0.078137	0.623151	0.598786	1.48907	0.732985	0.20468	3.48703	3.28891	10.8998	0	0	1	1	1	3	0.6
Cthe2450	215_G1035			hypothetical protein	-0.65982	-0.32511	-0.23921	-0.15539	-0.00685	-0.07538	0.334708	0.420608	0.504424	0.652969	0.584433	2.15367	3.02413	3.94531	5.6729	4.86637	1	1	1	1	1	5	1
Cthe2453	215_G1032	R		conserved hypothetical protein	-0.79199	-0.53624	-0.4691	-0.33994	-0.39751	-0.39335	0.255752	0.322891	0.452053	0.394477	0.398634	1.09442	1.53649	2.53212	2.06729	2.09979	0	0	1	1	1	3	0.6
Cthe2457	215_G1054			conserved hypothetical protein	0.098598	0.176654	0.435048	0.82547	0.757535	1.05878	0.078057	0.33645	0.726872	0.658937	0.960184	0.287963	2.13733	6.46069	5.66358	9.15742	0	1	1	1	1	4	0.8
Cthe2459	215_G1028	E		protein of unknown function DUF955	-1.15241	-0.84684	-1.1612	-0.43736	-0.60472	-0.59309	0.305568	-0.00879	0.71505	0.54769	0.559321	1.32845	0.020791	4.63756	3.15221	3.25129	0	0	1	1	1	3	0.6
Cthe2471	201_G693			conserved hypothetical protein	0.059881	0.33817	0.811125	1.27357	0.853929	0.9744	0.278288	0.751244	1.21369	0.794048	0.914519	1.0815	4.64251	8.73184	5.01829	6.08865	0	1	1	1	1	4	0.8
Cthe2485	231_G1572			hypothetical protein	-0.04312	0.15686	0.13742	1.07785	0.4531	0.817541	0.199981	0.180542	1.12097	0.496222	0.860662	0.671795	0.585148	7.82552	2.49693	5.53318	0	0	1	1	1	3	0.6
Cthe2487	231_G1574			conserved hypothetical protein	0.287793	-0.41172	-0.36087	-0.58652	0.757386	1.18875	-0.69951	-0.64866	-0.87431	0.469593	0.900961	2.14028	1.91299	2.98161	1.19008	3.11681	1	0	1	0	1	3	0.6
Cthe2490	231_G1577			conserved hypothetical protein	-0.90251	-0.34983	-0.6194	-0.36646	0.417316	0.464185	0.552685	0.283117	0.536055	1.31983	1.3667	1.69495	0.653141	1.62011	5.99618	6.28271	0	0	0	1	1	2	0.4
Cthe2495	231_G1582	S		hypothetical protein	-0.55039	-0.35302	-0.62182	-1.02036	-0.66096	-0.90946	0.197363	-0.07143	-0.46997	-0.11057	-0.35907	0.709199	0.196434	2.49127	0.332651	1.66987	0	0	1	0	0	1	0.2
Cthe2499	231_G1587			hypothetical protein	0.282289	0.354091	0.898475	1.2842	1.80393	1.41672	0.071802	0.616186	1.00191	1.52164	1.13444	0.217964	4.18989	8.06035	12.8953	9.36117	0	1	1	1	1	4	0.8
Cthe2500	231_G1588			hypothetical protein	0.152447	0.421132	0.868977	1.55284	1.60917	1.65032	0.268686	0.716531	1.40039	1.45672	1.49788	0.700021	2.9062	7.41644	7.79445	8.06925	0	1	1	1	1	4	0.8
Cthe2501	231_G1589			hypothetical protein	0.164582	0.174401	0.551346	0.879438	1.32079	1.10951	0.009819	0.386764	0.714856	1.1562	0.944931	0.023398	1.89233	4.66458	8.77895	6.81885	0	0	1	1	1	3	0.6
Cthe2510	231_G1597	S		protein of unknown function DUF368	0.826958	0.618949	0.273558	-0.24381	0.093855	0.335665	-0.20801	-0.5534	-1.07077	-0.7331	-0.49129	0.867876	3.63791	8.84455	5.42397	3.05462	0	1	1	1	1	4	0.8
Cthe2514	231_G1602			hypothetical protein	0.820185	0.706145	0.546648	0.001221	0.206442	0.535632	-0.11404	-0.27354	-0.81896	-0.61374	-0.28455	0.354009	1.15311	5.70211	3.79633	1.22085	0	0	1	1	0	2	0.4
Cthe2523	231_G1612			conserved hypothetical protein	1.03294	0.601742	0.171012	0.08192	0.179965	0.211781	-0.43119	-0.86193	-0.95102	-0.85297	-0.82116	1.96647	5.39436	6.16449	5.31728	5.04415	0	1	1	1	1	4	0.8
Cthe2564	255_G3488			hypothetical protein	-0.06701	0.590359	0.720399	0.699847	0.588601	0.461084	0.657371	0.787412	0.766859	0.655614	0.528096	4.52767	5.81718	5.61169	4.51049	3.29813	1	1	1	1	1	5	1
Cthe2569	255_G3483			hypothetical protein	-0.51002	0.044273	-0.21145	-0.11345	-0.2718	-0.3154	0.554289	0.298565	0.396568	0.238213	0.194614	3.34826	1.33985	2.03742	0.967838	0.729652	1	0	1	0	0	2	0.4
Cthe2572	255_G3479			hypothetical protein	-0.86589	-0.89866	-0.56008	-0.414	-0.72524	-0.65806	-0.03277	0.305812	0.451898	0.14065	0.207829	0.078871	1.25253	2.22893	0.431285	0.725087	0	0	1	0	0	1	0.2
Cthe2575	255_G3364	P		conserved hypothetical protein	-0.03192	-0.58306	-0.56289	0.088929	-0.41029	-0.1634	-0.55114	-0.53097	0.120852	-0.37837	-0.13148	2.51472	2.37897	0.307256	1.43972	0.341133	1	1	0	0	0	2	0.4
Cthe2576	255_G3365			hypothetical protein	0.240048	0.842702	0.594859	0.580121	0.698394	0.695024	0.602654	0.354811	0.340072	0.458346	0.454976	4.46453	2.04926	1.92396	2.99837	2.96582	1	1	0	1	1	4	0.8
Cthe2587	255_G3374			hypothetical protein	-0.32043	-0.57455	-0.45211	-0.30865	-0.43382	0.297237	-0.25412	-0.13168	0.011782	-0.11339	0.617667	1.14973	0.466148	0.030662	0.384714	4.2481	0	0	0	0	1	1	0.2
Cthe2589	255_G3474	M		hypothetical protein	-1.07596	-0.96853	-1.09294	-1.60278	-1.35011	-1.22937	0.107429	-0.01698	-0.52682	-0.27415	-0.15341	0.298711	0.038386	2.70746	1.03565	0.468629	0	0	1	0	0	1	0.2
Cthe2591	255_G3378			hypothetical protein	-0.17763	0.084243	0.503219	0.894775	0.990594	0.800347	0.261876	0.680852	1.07241	1.16823	0.977981	0.833914	3.37373	6.39147	7.14652	5.64667	0	1	1	1	1	4	0.8
Cthe2614	255_G3402			hypothetical protein	0.502775	0.595257	0.759802	0.754042	0.555399	0.93848	0.092482	0.257026	0.251267	0.052624	0.435705	0.3785	1.54451	1.49385	0.190984	3.37795	0	0	0	0	1	1	0.2
Cthe2622	255_G3410	M, N, O		hypothetical protein	0.279282	0.566697	0.637953	0.794928	0.743295	1.29956	0.287414	0.35867	0.515646	0.464013	1.02028	1.41987	1.96972	3.37519	2.88885	8.54195	0	0	1	1	1	3	0.6
Cthe2646	255_G3458	G, T		hypothetical protein	-0.75994	-0.53278	-0.75147	-1.0423	-0.97794	-1.37785	0.227158	0.008472	-0.28236	-0.218	-0.61791	0.591034	0.015042	0.795362	0.559415	2.48621	0	0	0	0	1	1	0.2
Cthe2670	255_G3440			hypothetical protein	1.09064	1.30344	0.946897	1.53118	1.78689	1.88212	0.212804	-0.14374	0.440544	0.696258	0.791483	0.882991	0.517439	2.55849	4.97683	5.93503	0	0	1	1	1	3	0.6
Cthe2673	196_G591			hypothetical protein	-0.87413	-0.79187	-0.98198	0.038371	-0.38708	-1.08966	0.082263	-0.10784	0.912506	0.487059	-0.21553	0.135242	0.184319	3.33452	1.31677	0.428948	0	0	1	0	0	1	0.2
Cthe2675	196_G594			hypothetical protein	-0.02907	0.412106	0.393645	0.348509	0.16786	0.337959	0.441175	0.422714	0.377578	0.196929	0.367028	5.30891	5.003	4.26454	1.63241	4.09458	1	1	1	0	1	4	0.8
Cthe2683	196_G602			hypothetical protein	0.351265	0.067898	-0.14382	0.586897	0.078599	-0.38958	-0.28337	-0.49508	0.235632	-0.27267	-0.74084	0.647309	1.42542	0.506013	0.614496	2.59121	0	0	0	0	1	1	0.2
Cthe2693	175_G296			hypothetical protein	1.24341	1.27099	0.950581	0.97837	0.93724	0.778761	0.027581	-0.29283	-0.26504	-0.30617	-0.46465	0.100342	2.09838	1.80935	2.24229	4.14379	0	1	0	1	1	3	0.6
Cthe2709	141_G75			hypothetical protein	0.270546	-0.18958	0.051484	-0.15721	-0.43499	-0.11118	-0.46013	-0.21906	-0.42776	-0.70553	-0.38173	1.91792	0.662168	1.7212	3.61281	1.45519	0	0	0	1	0	1	0.2
Cthe2749	237_G1902	L		conserved hypothetical protein	-0.58299	-0.42356	-0.19664	-0.2378	-0.6088	0.130367	0.159429	0.386345	0.345188	-0.02581	0.713355	0.538478	1.88659	1.59673	0.064064	4.64443	0	0	0	0	1	1	0.2
Cthe2758	237_G1912			conserved hypothetical protein	-0.10222	0.219888	0.001184	-0.43854	-0.52309	-0.40059	0.322112	0.103408	-0.33631	-0.42087	-0.29836	1.67929	0.352106	1.79009	2.49901	1.49992	0	0	0	1	0	1	0.2
Cthe2765	237_G1919			hypothetical protein	-0.75257	-0.11612	-0.72056	-0.91665	-0.7646	-0.83927	0.636445	0.032007	-0.16408	-0.01204	-0.0867	2.2683	0.054039	0.344706	0.019605	0.160884	1	0	0	0	0	1	0.2
Cthe2766	237_G1920			hypothetical protein	-0.5501	-1.05625	-0.76663	-0.86602	-1.22241	-0.48557	-0.50615	-0.21653	-0.31592	-0.67231	0.064529	3.02767	0.873186	1.50438	4.57199	0.186531	1	0	0	1	0	2	0.4
Cthe2769	237_G1924	D		protein of unknown function DUF542, ScdA-like	0.45125	-0.35466	0.297098	-0.18844	-0.27861	-0.32148	-0.80591	-0.15415	-0.63969	-0.72985	-0.77273	2.32897	0.244436	1.65243	2.00945	2.18765	1	0	0	1	1	3	0.6
Cthe2774	252_G2973	C		hypothetical protein	-0.04372	0.098944	0.056646	0.673058	-0.13505	-0.13804	0.142661	0.100363	0.716775	-0.09133	-0.09433	0.68324	0.428715	6.91594	0.380108	0.39599	0	0	1	0	0	1	0.2
Cthe2776	252_G2942			hypothetical protein	0.205279	0.145986	0.266223	1.18057	0.679518	0.48134	-0.05929	0.060944	0.975291	0.474239	0.27606	0.119839	0.123568	5.02843	1.74857	0.801374	0	0	1	0	0	1	0.2
Cthe2806	244_G2364			hypothetical protein	-0.06165	0.016785	0.123291	0.500693	0.200283	0.204156	0.078438	0.184944	0.562347	0.261936	0.26581	0.271283	0.828568	4.20663	1.36319	1.39278	0	0	1	0	0	1	0.2
Cthe2835	138_G67			hypothetical protein	0.253485	0.096333	0.218288	0.685715	1.01467	1.09208	-0.15715	-0.0352	0.43223	0.761182	0.838596	0.375319	0.067254	1.50614	3.48368	4.01027	0	0	0	1	1	2	0.4
Cthe2851	162_G189			hypothetical protein	-0.18829	0.288127	-0.15797	0.277053	0.325816	0.428859	0.476419	0.030324	0.465346	0.514109	0.617151	1.86833	0.060413	1.80425	2.09229	2.7458	0	0	0	1	1	2	0.4
Cthe2861	235_G1761			hypothetical protein	-0.76114	-0.66169	-0.3533	-0.05463	-0.31264	-0.04274	0.09945	0.407841	0.706514	0.448498	0.718399	0.231062	1.51496	3.4206	1.74318	3.50516	0	0	1	0	1	2	0.4
Cthe2870	235_G1773	R		protein of unknown function DUF21	-0.3895	-0.42397	-0.71869	-0.67519	-0.98672	-0.61535	-0.03447	-0.32919	-0.28568	-0.59722	-0.22584	0.104513	1.89406	1.53571	4.54728	1.09085	0	0	0	1	0	1	0.2
Cthe2894	235_G1799			conserved hypothetical protein	-0.237	-0.09407	0.029356	-0.27359	-0.14579	-1.75003	0.142935	0.266357	-0.03659	0.091212	-1.51303	0.11644	0.238265	0.027368	0.071322	2.55277	0	0	0	0	1	1	0.2
Cthe2926	178_G364	J		conserved hypothetical protein	1.86976	1.4795	1.26164	0.899698	0.368135	0.727709	-0.39025	-0.60812	-0.97006	-1.50162	-1.14205	1.95186	3.76265	7.16315	11.9418	8.77408	0	1	1	1	1	4	0.8
Cthe2960	246_G2469			hypothetical protein	-0.56358	-0.70865	-0.51823	-0.00014	-0.60895	-0.35331	-0.14506	0.045352	0.563445	-0.04536	0.210277	0.324542	0.085011	2.11502	0.085036	0.52189	0	0	1	0	0	1	0.2
Cthe2971	246_G2475			conserved hypothetical protein	-0.27673	-0.0499	0.332534	1.97088	1.68871	1.36531	0.226829	0.609268	2.24762	1.96544	1.64205	1.09311	4.65848	19.6786	17.6639	15.0807	0	1	1	1	1	4	0.8
Cthe2980	246_G2481			hypothetical protein	-1.21468	-1.66044	-1.62027	-1.12164	-1.50072	-1.36976	-0.44576	-0.4056	0.093031	-0.28605	-0.15509	2.19358	1.90608	0.258639	1.14195	0.491489	1	0	0	0	0	1	0.2
Cthe2981	246_G2451			conserved hypothetical protein	-0.2112	-0.17374	-0.57611	0.063998	-0.37845	-0.77978	0.037467	-0.36491	0.275201	-0.16724	-0.56858	0.083101	1.43019	0.95189	0.483031	2.76089	0	0	0	0	1	1	0.2
Cthe2987	246_G2446			hypothetical protein	-0.27386	-0.36544	-0.37591	0.149515	-0.18357	-0.10276	-0.09158	-0.10205	0.423374	0.09029	0.171095	0.332515	0.380943	2.82117	0.326707	0.754799	0	0	1	0	0	1	0.2
Cthe2999	246_G2442			hypothetical protein	-0.47051	-0.66063	-0.73652	-1.09862	-0.74789	-0.93119	-0.19012	-0.26601	-0.6281	-0.27738	-0.46068	0.726993	1.16762	4.13832	1.24057	2.62629	0	0	1	0	1	2	0.4
Cthe3001	223_G1278	P		protein of unknown function DUF47	0.723525	0.706176	0.708067	0.019921	0.38614	0.464447	-0.01735	-0.01546	-0.7036	-0.33738	-0.25908	0.041078	0.036423	4.40208	1.49025	1.01631	0	0	1	0	0	1	0.2
Cthe3002	223_G1279			hypothetical protein	1.73798	2.16346	1.84352	1.37432	1.2359	0.85304	0.42548	0.105539	-0.36366	-0.50208	-0.88494	2.0444	0.301336	1.61969	2.61564	5.90085	1	0	0	1	1	3	0.6
Cthe3011	223_G1282			hypothetical protein	-0.69779	-0.35796	-0.26726	-0.20086	-0.58327	-1.10197	0.339827	0.430527	0.496932	0.114519	-0.40418	1.61473	2.29441	2.83981	0.361968	2.0885	0	1	1	0	1	3	0.6
Cthe3032	190_G499	S		hypothetical protein	-0.4599	-0.40987	-0.43417	-0.14654	0.301936	0.468758	0.050026	0.025727	0.313359	0.761836	0.928658	0.117041	0.056943	1.1847	4.37746	5.76843	0	0	0	1	1	2	0.4
Cthe3034	190_G512			hypothetical protein	0.326102	0.744781	0.56786	0.391978	0.394838	0.647733	0.418679	0.241758	0.065876	0.068736	0.321631	2.2107	0.989172	0.18625	0.195711	1.49544	1	0	0	0	0	1	0.2
Cthe3042	190_G510	S		hypothetical protein	0.54836	1.00432	1.03589	1.07834	1.66646	1.62444	0.455963	0.487528	0.529983	1.1181	1.07608	2.92879	3.23296	3.65354	9.82273	9.39615	1	1	1	1	1	5	1
Cthe3062	239_G2054	T		hypothetical protein	0.30765	0.347418	0.030949	0.917318	0.102569	-0.06721	0.039769	-0.2767	0.609669	-0.20508	-0.37486	0.069657	0.702589	2.19683	0.470935	1.07546	0	0	1	0	0	1	0.2
Cthe3070	161_G179			protein of unknown function DUF1256	2.01442	2.00711	1.66823	1.89661	1.86847	1.63309	-0.0073	-0.34619	-0.11781	-0.14594	-0.38132	0.018704	1.80091	0.402369	0.531439	2.07914	0	0	0	0	1	1	0.2
Cthe3096	206_G829			hypothetical protein	1.72959	1.71868	2.07453	2.46809	1.82725	1.82109	-0.01091	0.34494	0.738507	0.097667	0.091506	0.020899	1.16636	3.58704	0.222997	0.206479	0	0	1	0	0	1	0.2
Cthe3130	243_G2274			conserved hypothetical protein	-0.46237	-0.18197	-0.19001	-0.07669	0.036017	0.185844	0.280396	0.27236	0.385677	0.498383	0.648209	0.962546	0.923743	1.52682	2.23315	3.29761	0	0	0	1	1	2	0.4
Cthe3137	243_G2247			hypothetical protein	-0.20897	0.317282	0.091959	0.035133	0.232572	0.24843	0.526255	0.300931	0.244106	0.441545	0.457403	3.19657	1.39636	1.03158	2.46442	2.59722	1	0	0	1	1	3	0.6
Cthe3139	243_G2245			conserved hypothetical protein	0.332218	0.096205	-0.88164	1.07049	0.498441	0.546787	-0.23601	-1.21386	0.73827	0.166223	0.214568	0.232494	2.13548	1.03041	0.154524	0.207691	0	1	0	0	0	1	0.2
Cthe3168	225_G1343	I, R		conserved hypothetical protein	0.800717	0.60176	0.690513	0.922055	1.54218	1.39398	-0.19896	-0.1102	0.121338	0.741459	0.593265	0.84251	0.383431	0.43362	5.68722	4.16123	0	0	0	1	1	2	0.4
Cthe3172	225_G1346	M		protein of unknown function DUF214	-0.68337	-0.83644	-0.72037	-0.49473	-0.2752	-0.75631	-0.15307	-0.037	0.188635	0.408168	-0.07295	0.737503	0.127892	0.988009	3.07359	0.282247	0	0	0	1	0	1	0.2
Cthe3175	225_G1355	S		protein of unknown function DUF421	0.660095	0.548308	0.051715	0.705606	0.364485	0.387504	-0.11179	-0.60838	0.045511	-0.29561	-0.27259	0.302116	3.202	0.10652	1.10434	0.983521	0	1	0	0	0	1	0.2
Cthe3178	225_G1352	L		protein of unknown function DUF342	1.49911	0.87274	1.1074	1.48728	1.7001	1.89301	-0.62637	-0.39171	-0.01183	0.200986	0.393896	5.06182	2.56017	0.034511	0.962096	2.58139	1	1	0	0	1	3	0.6
Cthe3194	240_G2085			hypothetical protein	-0.45055	-0.21504	-0.65182	0.131916	-0.47146	-0.25441	0.235507	-0.20127	0.582462	-0.02091	0.196133	1.02446	0.820822	3.87944	0.055584	0.791809	0	0	1	0	0	1	0.2
Cthe3205	240_G2139			conserved hypothetical protein	-0.90019	-0.44344	-0.50464	-1.22156	-0.54164	-0.24586	0.456746	0.39555	-0.32138	0.358549	0.654322	1.68887	1.36674	1.01256	1.18486	2.88149	0	0	0	0	1	1	0.2
Cthe3210	184_G416	L		protein of unknown function DUF324	-0.29951	-0.20191	-0.27553	-0.1886	0.464134	0.531063	0.097604	0.023983	0.110908	0.763646	0.830575	0.372474	0.073805	0.438473	6.74621	7.51573	0	0	0	1	1	2	0.4
Cthe3211	184_G417			protein of unknown function DUF324	1.02009	0.620909	0.40392	1.08296	1.12552	0.888097	-0.39918	-0.61617	0.062866	0.105426	-0.132	1.73866	3.31153	0.154782	0.284695	0.37643	0	1	0	0	0	1	0.2
Cthe3214	184_G420			hypothetical protein	-0.64959	-0.957	-0.54894	0.097896	-0.3299	-0.12492	-0.30741	0.100651	0.747489	0.319695	0.524677	0.941181	0.221745	3.4697	0.994992	2.05327	0	0	1	0	1	2	0.4
Cthe3217	236_G1831			hypothetical protein	-0.43027	-0.13468	-0.38142	-0.01128	0.106471	0.030018	0.295586	0.048847	0.418989	0.536742	0.460289	1.60214	0.153524	2.69036	3.872	3.09227	0	0	1	1	1	3	0.6
Cthe3222	236_G1837			hypothetical protein	-1.10933	-0.45541	-0.83901	-0.77201	-0.35374	-0.08478	0.653925	0.270321	0.337324	0.755596	1.02455	3.84483	1.04808	1.44478	4.72784	7.13484	1	0	0	1	1	3	0.6
Cthe3225	236_G1843			hypothetical protein	-0.80907	-0.49882	-0.66666	-0.74205	-0.64153	-0.71184	0.310243	0.142406	0.067013	0.167533	0.097231	2.52009	0.810542	0.302149	1.01917	0.484304	1	0	0	0	0	1	0.2
Cthe3234	236_G1817			hypothetical protein	0.714442	1.30051	1.06839	1.28441	0.916202	1.06823	0.586063	0.35395	0.569966	0.20176	0.353787	3.78943	1.79659	3.63899	0.798361	1.79536	1	0	1	0	0	2	0.4
Cthe3235	236_G1816			hypothetical protein	0.332937	1.03995	0.972917	1.12451	0.779766	0.819887	0.707017	0.63998	0.79157	0.446829	0.48695	3.4564	2.98496	4.07279	1.75008	1.98839	1	1	1	0	0	3	0.6
Cthe3238	236_G1855			hypothetical protein	0.307345	0.041931	-0.14915	0.096661	-0.26661	-0.12458	-0.26541	-0.45649	-0.21068	-0.57396	-0.43192	1.36035	3.038	0.975139	4.24184	2.79911	0	1	0	1	1	3	0.6
