# Supplementary material for: Transcriptomic analysis of Clostridium thermocellum ATCC 27405 cellulose fermentation
Source: BMC Microbiol. 2011 Jun 14;11:134. doi: 10.1186/1471-2180-11-134 (PMC3130646; doi:10.1186/1471-2180-11-134)
Supplement: Additional file 4 — Expression of genes upstream of phosphoenolpyruvate. Microarray expression data for genes involved in the glycolysis pathway for conversion of glucose-6-phosphate to phosphoenolpyruvate during Avicel® fermentation by Clostridium thermocellum ATCC 27405. [file 1471-2180-11-134-S4.XLS]

## Sheet: Additional file 4
							Log2 (Array Signal Intensity)						Log2 (Array Signal Intensity)
Finished Genome Loci	Draft Assembly Loci	Gene Name	COG	Potential metabolic pathway**	ORF Annotation	Potential reaction catalyzed**	Mean Phase 6h	Mean Phase 8h	Mean Phase 10h	Mean Phase 12h	Mean Phase 14h	Mean Phase 16h	Diff of Phase = (8h) - (6h)	Diff of Phase = (10h) - (6h)	Diff of Phase = (12h) - (6h)	Diff of Phase = (14h) - (6h)	Diff of Phase = (16h) - (6h)	-log10(p-value) for Diff of Phase = (8h) - (6h)	-log10(p-value) for Diff of Phase = (10h) - (6h)	-log10(p-value) for Diff of Phase = (12h) - (6h)	-log10(p-value) for Diff of Phase = (14h) - (6h)	-log10(p-value) for Diff of Phase = (16h) - (6h)	Sig Index for Diff of Phase = (8h) - (6h)	Sig Index for Diff of Phase = (10h) - (6h)	Sig Index for Diff of Phase = (12h) - (6h)	Sig Index for Diff of Phase = (14h) - (6h)	Sig Index for Diff of Phase = (16h) - (6h)	Sum Sig Index for Diffs	Avg Sig Index for Diffs
Cthe1265	256_G3585		G	Glycolysis	phosphoglucomutase/phosphomannomutase alpha/beta/alpha domain I	interconversion of Glu-1-P and Glu-6-P	0.621137	0.235165	0.075637	0.207537	0.168582	0.495643	-0.38597	-0.5455	-0.4136	-0.45255	-0.12549	1.3108	2.18523	1.45027	1.65589	0.290247	0	1	0	0	0	1	0.2
Cthe2938	220_G1168		G, K	Glycolysis	putative glucokinase, ROK family	glucose to glucose-6-P	0.916578	1.01773	0.875614	0.663768	0.928763	0.650582	0.101147	-0.04096	-0.25281	0.012185	-0.266	0.300471	0.105391	1.01228	0.029117	1.08863	0	0	0	0	0	0	0
Cthe0217	256_G3735		G	Glycolysis	Glucose-6-phosphate isomerase	Glucose-6-P to Fructose-6-P	1.35545	1.49958	1.08901	0.747916	0.655773	0.804067	0.144124	-0.26644	-0.60754	-0.69968	-0.55139	0.452105	1.04498	3.51708	4.31419	3.04977	0	0	1	1	1	3	0.6
Cthe0347	218_G1134		G	Glycolysis	phosphofructokinase	Fructose-6-P to Fructose-1,6-biphosphate	1.82787	1.49463	1.40762	1.03857	0.905929	1.22566	-0.33323	-0.42024	-0.78929	-0.92194	-0.60221	1.16271	1.63211	4.13943	5.15615	2.7856	0	0	1	1	1	3	0.6
Cthe1261	256_G3589		G	Glycolysis	6-phosphofructokinase	Fructose-6-P to Fructose-1,6-biphosphate	1.62491	1.55205	1.16918	0.96982	1.07342	1.18267	-0.07286	-0.45573	-0.65509	-0.5515	-0.44224	0.210076	2.51564	4.28277	3.33615	2.40563	0	1	1	1	1	4	0.8
Cthe0349	255_G3442	fba	G	Glycolysis	fructose-1,6-bisphosphate aldolase, class II	Fructose-1,6-biphosphate to Glyceraldehyde-3-P and Dihydroxyacetone phosphate	2.38191	2.4896	2.09938	2.37751	2.16366	2.07512	0.107682	-0.28254	-0.00441	-0.21826	-0.3068	0.347143	1.28384	0.010897	0.887171	1.44808	0	0	0	0	0	0	0
Cthe0139	253_G3188		G	Glycolysis	Triose-phosphate isomerase	Glyceraldehyde-3-P and Dihydroxyacetone phosphate inter-conversion	0.714246	0.525957	0.591658	0.836382	0.484071	0.741028	-0.18829	-0.12259	0.122136	-0.23018	0.026782	0.695293	0.394669	0.392815	0.919177	0.068326	0	0	0	0	0	0	0
Cthe0137	253_G3185	gapdh	G	Glycolysis	glyceraldehyde-3-phosphate dehydrogenase, type I	Glyceraldehyde-3-P to 1,3-biphosphoglycerate	2.0463	1.52067	1.55108	1.35971	1.86883	2.12232	-0.52562	-0.49521	-0.68659	-0.17747	0.076022	2.16906	1.98497	3.22446	0.467985	0.166493	1	0	1	0	0	2	0.4
Cthe0138	253_G3187		G	Glycolysis	Phosphoglycerate kinase	1,3-biphosphoglycerate to 3-phosphoglycerate	0.473207	-0.11865	0.039561	0.438747	-0.08754	0.406641	-0.59186	-0.43365	-0.03446	-0.56075	-0.06657	3.19701	2.01439	0.080916	2.952	0.168385	1	1	0	1	0	3	0.6
Cthe0140	253_G3189	pgm	G	Glycolysis	phosphoglycerate mutase, 2,3-bisphosphoglycerate-independent	3-phosphoglycerate to 2-phosphoglycerate	2.52963	2.30612	2.55959	2.88722	2.86627	2.71039	-0.22351	0.029956	0.357587	0.336641	0.180758											0
Cthe0707	200_G678		G	Glycolysis	Phosphoglycerate mutase	3-phosphoglycerate to 2-phosphoglycerate	-0.02306	0.246005	-0.14172	-0.20791	-0.10997	-0.09549	0.269067	-0.11865	-0.18485	-0.08691	-0.07243	0.572706	0.205763	0.352336	0.143684	0.117108	0	0	0	0	0	0	0
Cthe0946	227_G1423		G	Glycolysis	Phosphoglycerate mutase	3-phosphoglycerate to 2-phosphoglycerate	0.583671	0.191702	0.109409	-0.16153	-0.24081	-0.08693	-0.39197	-0.47426	-0.7452	-0.82448	-0.6706	2.13119	2.82964	5.42353	6.21957	4.68205	1	1	1	1	1	5	1
Cthe1292	256_G3797		G	Glycolysis	proposed homoserine kinase	3-phosphoglycerate to 2-phosphoglycerate	0.831489	1.2013	1.20668	1.10393	0.698744	0.733427	0.369812	0.375188	0.272444	-0.13275	-0.09806	2.3867	2.43853	1.51666	0.551914	0.372788	1	1	0	0	0	2	0.4
Cthe1435	224_G1318		G	Glycolysis	Phosphoglycerate mutase	3-phosphoglycerate to 2-phosphoglycerate	-0.72613	-1.14761	-1.05061	-0.81391	-0.23715	-0.6947	-0.42148	-0.32448	-0.08778	0.488986	0.031433	2.18802	1.485	0.257456	2.72928	0.080225	1	0	0	1	0	2	0.4
Cthe2449	215_G1051		G	Glycolysis	Phosphoglycerate mutase	3-phosphoglycerate to 2-phosphoglycerate	0.171454	-0.58298	-0.39519	0.699052	0.212415	-0.18708	-0.75444	-0.56664	0.527598	0.040961	-0.35854	1.67567	1.10329	0.996214	0.04726	0.584215	0	0	0	0	0	0	0
Cthe3153	243_G2293		G	Glycolysis	Phosphoglycerate mutase	3-phosphoglycerate to 2-phosphoglycerate	0.051431	-0.28506	-0.25773	-0.13571	-0.50711	-0.51507	-0.33649	-0.30916	-0.18714	-0.55854	-0.5665	2.05068	1.80813	0.873473	4.32345	4.41157	1	0	0	1	1	3	0.6
Cthe0143	18enolase		G	Glycolysis	Phosphopyruvate hydratase	2-phosphoglycerate to phosphoenolpyruvate (PEP)	1.10014	0.835354	0.747591	1.21412	0.533557	-0.04914	-0.26478	-0.35255	0.113987	-0.56658	-1.14928											0
Cthe0576	250_G2805		G	PPP	Ribulose-phosphate 3-epimerase	ribulose-5-P to xylulose-5-P	1.35704	1.39254	1.15657	0.224122	0.651006	0.518347	0.035501	-0.20047	-1.13292	-0.70603	-0.83869	0.092147	0.752623	8.74894	4.69812	5.95871	0	0	1	1	1	3	0.6
Cthe2597	255_G3384	rpiB	G	PPP	sugar-phosphate isomerases, RpiB/LacA/LacB family	ribulose-5-P to ribose-5-P	1.19068	1.0949	1.03695	0.970339	1.20286	1.01824	-0.09578	-0.15373	-0.22034	0.012183	-0.17244	0.182131	0.321037	0.508275	0.020013	0.370626	0	0	0	0	0	0	0
Cthe2443	215_G1045		G	PPP	Transketolase-like		-0.11721	-0.52838	-0.21095	-0.23275	0.214787	0.076405	-0.41117	-0.09374	-0.11554	0.331995	0.193612											0
Cthe2444	215_G1046		G	PPP	Transketolase-like		-0.72547	-0.51593	-0.60752	-0.63586	0.030993	0.105366	0.209538	0.117951	0.089602	0.756459	0.830831	0.444206	0.218441	0.158669	2.74277	3.15103	0	0	0	1	1	2	0.4
Cthe2704	175_G306		G	PPP	Transketolase-like		2.49992	2.77947	2.56221	2.49275	2.64516	2.65587	0.279556	0.062289	-0.00716	0.145248	0.155957											0
Cthe2705	175_G307		G	PPP	Transketolase, central region		2.43081	2.33316	2.32194	2.09278	2.82858	2.67575	-0.09765	-0.10886	-0.33803	0.397778	0.244943											0
Cthe0212	256_G3644		G	starch metabolism	Beta-glucosidase	Cellobiose/1,4-beta-D-glucan to beta-D-glucose	-1.14728	-0.40758	-0.92596	-1.42982	-1.09128	-0.85084	0.739704	0.221323	-0.28254	0.056004	0.29644											0
Cthe3166	225_G1341		G	starch metabolism	glucose-1-phosphate adenylyltransferase	alpha-glucose-1-P to ADP-glucose, non-rev	0.050952	0.127061	0.635344	0.436983	0.45602	0.073434	0.076109	0.584391	0.386031	0.405067	0.022482											0
Cthe3167	225_G1342		G	starch metabolism	glucose-1-phosphate adenylyltransferase, GlgD subunit	alpha-glucose-1-P to ADP-glucose, non-rev	1.007	0.791078	1.25404	1.35993	1.96078	1.94314	-0.21592	0.24704	0.352936	0.953778	0.936138	0.768131	0.927259	1.55302	6.53335	6.37419	0	0	0	1	1	2	0.4
Cthe2562	255_G3490		J, M	starch metabolism	glucose-1-phosphate cytidylyltransferase	alpha-glucose-1-P to CDP-glucose	-0.1665	-0.08406	0.330088	0.565149	0.511005	0.466893	0.082449	0.496592	0.731654	0.677509	0.633397	0.172437	1.84855	3.28614	2.93375	2.65496	0	0	1	1	1	3	0.6
Cthe0282	256_G3768		G	starch metabolism	glycogen/starch synthases, ADP-glucose type	ADP-glucose to glycogen, amylose, non-rev	-0.77858	-0.33292	-0.68125	-0.4596	-0.67503	-0.78997	0.445662	0.097332	0.318974	0.103545	-0.01139	1.55119	0.206695	0.955877	0.222366	0.020528	0	0	0	0	0	0	0
Cthe1284	256_G3573		G	starch metabolism	glycogen/starch synthases, ADP-glucose type	ADP-glucose to glycogen, amylose, non-rev	1.94895	1.89179	1.92951	1.64618	2.11396	1.5675	-0.05716	-0.01944	-0.30277	0.165015	-0.38145	0.100779	0.032065	0.771274	0.346813	1.06802	0	0	0	0	0	0	0
Cthe2191	211_G950		G	starch metabolism	1,4-alpha-glucan branching enzyme	Glycogen, amylose to starch, glycogen, non-rev	-0.02213	-0.15314	0.233861	-0.08023	-0.07955	0.196731	-0.13101	0.255992	-0.0581	-0.05742	0.218863	0.509564	1.29204	0.186851	0.18431	1.03068	0	0	0	0	0	0	0
Cthe0357	210_G932		G	starch metabolism	alpha-glucan phosphorylases	starch, glycogen to Glycogen, amylose, non-rev	2.42518	2.77184	2.55244	2.32291	2.50997	1.98655	0.346665	0.127265	-0.10227	0.084798	-0.43862											0
Cthe1256	256_G3594		G	starch metabolism	glycoside hydrolase, family 3-like	Cellobiose/1,4-beta-D-glucan to beta-D-glucose	-0.4844	0.398136	0.949052	1.37634	1.65493	1.47422	0.88254	1.43346	1.86075	2.13934	1.95863	4.33597	8.29047	11.2061	12.9657	11.8377	1	1	1	1	1	5	1
Cthe0275	256_G3760		G	starch metabolism	glycosyltransferase 36	Cellobiose to D-glucose	-0.14933	-0.75599	-0.88892	-0.38157	-1.01758	-0.31464	-0.60666	-0.73959	-0.23224	-0.86825	-0.16531	3.1804	4.24295	0.783454	5.31755	0.495295	1	1	0	1	0	3	0.6
Cthe1352	186_G445		M	starch metabolism	UDP-glucose 6-dehydrogenase	UDP-glucose to UDP-glucuronate, non-rev	0.94615	1.28923	1.13163	1.04084	0.718302	0.616024	0.343078	0.185483	0.094687	-0.22785	-0.33013	1.95285	0.801968	0.331024	1.07234	1.84434	0	0	0	0	0	0	0
Cthe2183	251_G2859	galU	M	starch metabolism	UTP-glucose-1-phosphate uridylyltransferase	alpha-glucose-1-P to UDP-glucose, non-rev	0.729532	0.986753	1.17481	0.912747	0.788194	0.834532	0.257221	0.445276	0.183216	0.058663	0.105	0.866833	1.92247	0.545508	0.136512	0.269327	0	0	0	0	0	0	0
Cthe0319			G	Glycolysis	class II aldolase/adducin-like	Fructose-1,6-biphosphate to Glyceraldehyde-3-P and Dihydroxyacetone phosphate
Cthe0390			G, K	Glycolysis	ROK domain containing protein	glucose to glucose-6-P
Cthe0389			G	Glycolysis	PfkB	Fructose-6-P to Fructose-1,6-biphosphate (minor)
**Based on information gathered from literature, BioEnergy Science Center Knowledge Base database (http://besckb.ornl.gov), KEGG: Kyoto Encyclopedia of Genes and Genomes database (http://www.genome.jp/kegg/) and C. thermocellum genome page (http://genome.ornl.gov/microbial/cthe/)
	Genes showing statistically significant difference in expression in at least one time-point comparison over the course of crystalline cellulose fermentation
	Data not available
	Up-regulated expression
	Down-regulated expression
