# Supplementary material for: Transcriptomic analysis of Clostridium thermocellum ATCC 27405 cellulose fermentation
Source: BMC Microbiol. 2011 Jun 14;11:134. doi: 10.1186/1471-2180-11-134 (PMC3130646; doi:10.1186/1471-2180-11-134)
Supplement: Additional file 5 — Expression of genes downstream of phosphoenolpyruvate. Microarray expression data for genes involved in conversion of phosphoenolpyruvate to pyruvate, and mixed-acid fermentation of pyruvate to various organic acids and ethanol, during Avicel® fermentation by Clostridium thermocellum ATCC 27405. [file 1471-2180-11-134-S5.XLS]

## Sheet: Additional file 5
							Log2 (Array Signal Intensity)						Log2 (Array Signal Intensity)
Finished Genome Loci	Draft Assembly Loci	Gene Name	COG	Potential metabolic pathway**	ORF Annotation	Potential reaction catalyzed**	Mean Phase 6h	Mean Phase 8h	Mean Phase 10h	Mean Phase 12h	Mean Phase 14h	Mean Phase 16h	Diff of Phase = (8h) - (6h)	Diff of Phase = (10h) - (6h)	Diff of Phase = (12h) - (6h)	Diff of Phase = (14h) - (6h)	Diff of Phase = (16h) - (6h)	-log10(p-value) for Diff of Phase = (8h) - (6h)	-log10(p-value) for Diff of Phase = (10h) - (6h)	-log10(p-value) for Diff of Phase = (12h) - (6h)	-log10(p-value) for Diff of Phase = (14h) - (6h)	-log10(p-value) for Diff of Phase = (16h) - (6h)	Sig Index for Diff of Phase = (8h) - (6h)	Sig Index for Diff of Phase = (10h) - (6h)	Sig Index for Diff of Phase = (12h) - (6h)	Sig Index for Diff of Phase = (14h) - (6h)	Sig Index for Diff of Phase = (16h) - (6h)	Sum Sig Index for Diffs	Avg Sig Index for Diffs
Cthe2874	235_G1775		C	TCA cycle	Phosphoenolpyruvate carboxykinase (GTP)	Gluconeogenesis, PEP to oxaloacetate	1.86808	1.24798	0.896067	0.597462	0.788685	1.07262	-0.6201	-0.97201	-1.27062	-1.07939	-0.79546	3.7865	7.04302	9.77112	8.04075	5.38948	1	1	1	1	1	5	1
Cthe0345	218_G1135		C	TCA cycle/pyruvate metabolism or fermentation	L-lactate dehydrogenase (aka malate dehydrogenase?)	pyruvate to lactate; KEGG oxaloacetate to malate??	1.47322	1.33346	1.12388	0.783563	0.7356	0.957763	-0.13976	-0.34934	-0.68965	-0.73762	-0.51545	0.486729	1.76271	4.78484	5.25545	3.1414	0	0	1	1	1	3	0.6
Cthe0344	218_G1136		C	TCA cycle	Malate dehydrogenase (oxaloacetate-decarboxylating)	malate to pyruvate aka malic enzyme	2.42649	2.2622	1.93743	1.74787	1.60413	1.86935	-0.16429	-0.48906	-0.67862	-0.82236	-0.55714	0.504032	2.37812	3.85493	5.06686	2.88625	0	1	1	1	1	4	0.8
Cthe0614	247_G2560		C	pyruvate metabolism or fermentation	pyruvate ferredoxin/flavodoxin oxidoreductase	pyruvate to acetyl-CoA	1.04279	1.05962	1.09049	0.625368	0.381712	0.789175	0.016828	0.047696	-0.41743	-0.66108	-0.25362	0.051248	0.159988	2.92424	5.65155	1.39704	0	0	1	1	0	2	0.4
Cthe2390	249_G2721		C	pyruvate metabolism or fermentation	pyruvate/ketoisovalerate oxidoreductase, gamma subunit	pyruvate to acetyl-CoA	1.62861	1.34221	1.55224	1.19622	1.09188	1.29808	-0.2864	-0.07637	-0.43239	-0.53673	-0.33053	1.43776	0.246401	2.6486	3.64259	1.77622	0	0	1	1	0	2	0.4
Cthe2391	249_G2722		C	pyruvate metabolism or fermentation	pyruvate ferredoxin/flavodoxin oxidoreductase, delta subunit	pyruvate to acetyl-CoA	2.57877	3.37865	3.07236	2.51234	2.15365	2.09591	0.799875	0.493589	-0.06643	-0.42513	-0.48286											0
Cthe2392	249_G2723		C	pyruvate metabolism or fermentation	pyruvate flavodoxin/ferredoxin oxidoreductase-like	pyruvate to acetyl-CoA	2.49153	2.56794	2.54815	1.86895	2.01451	1.95167	0.076411	0.056628	-0.62258	-0.47702	-0.53986											0
Cthe2393	249_G2724		C	pyruvate metabolism or fermentation	thiamine pyrophosphate enzyme-like TPP-binding	pyruvate to acetyl-CoA	2.573	2.70322	2.80289	2.04004	1.79762	1.87494	0.130217	0.229883	-0.53297	-0.77539	-0.69806											0
Cthe2794	252_G2963		C	pyruvate metabolism or fermentation	pyruvate/ketoisovalerate oxidoreductase, gamma subunit	pyruvate to acetyl-CoA	-1.44739	-1.21024	-1.60043	-0.7065	-1.60523	-2.11126	0.237154	-0.15304	0.740889	-0.15784	-0.66387											0
Cthe2795	252_G2964		C	pyruvate metabolism or fermentation	pyruvate ferredoxin/flavodoxin oxidoreductase, delta subunit	pyruvate to acetyl-CoA	-0.95231	-0.49539	-1.26357	-0.57773	-0.46648	-1.29258	0.456914	-0.31126	0.374572	0.485829	-0.34028											0
Cthe2796	252_G2965		C	pyruvate metabolism or fermentation	pyruvate flavodoxin/ferredoxin oxidoreductase-like	pyruvate to acetyl-CoA	-0.2297	-0.27927	0.114464	1.01338	0.76861	0.92199	-0.04957	0.344162	1.24308	0.998307	1.15169	0.138242	1.71224	10.1195	7.78933	9.26504	0	0	1	1	1	3	0.6
Cthe2797	252_G2966		C	pyruvate metabolism or fermentation	thiamine pyrophosphate enzyme-like TPP-binding	pyruvate to acetyl-CoA	2.29191	1.87112	1.63342	1.44815	2.05322	1.23044	-0.42079	-0.65849	-0.84376	-0.23868	-1.06146	1.44424	2.80631	4.03577	0.647251	5.57419	0	1	1	0	1	3	0.6
Cthe1053	252_G2924	ldh	C	pyruvate metabolism or fermentation	L-lactate dehydrogenase	pyruvate to lactate	-0.38966	-0.45738	-0.26782	-0.3597	-0.37071	-0.23053	-0.06773	0.121831	0.029952	0.01894	0.159121	0.281338	0.595963	0.109452	0.066531	0.859631	0	0	0	0	0	0	0
Cthe2238	244_G2322		C	pyruvate metabolism or fermentation	aldehyde dehydrogenase	acetyl-CoA to acetaldehyde	-0.60817	-0.57931	-0.77773	-0.34012	0.013598	-0.10779	0.028865	-0.16956	0.268053	0.621772	0.500386	0.07553	0.618392	1.17319	4.05284	2.94975	0	0	0	1	1	2	0.4
Cthe0423	241_G2173		C	pyruvate metabolism or fermentation	iron-containing alcohol dehydrogenase	acetyl-CoA to ethanol	2.60123	2.50056	2.52075	2.1682	1.80577	2.13397	-0.10067	-0.08048	-0.43303	-0.79546	-0.46726											0
Cthe0394	177_G334		C	pyruvate metabolism or fermentation	iron-containing alcohol dehydrogenase	acetaldehyde to alcohol	2.56247	2.51518	2.61511	2.1564	2.19555	2.46281	-0.04729	0.052642	-0.40607	-0.36692	-0.09966											0
Cthe0101	253_G3150		C	pyruvate metabolism or fermentation	iron-containing alcohol dehydrogenase	acetaldehyde to alcohol	1.22277	1.43803	1.16203	0.614631	0.791339	0.759991	0.215252	-0.06074	-0.60814	-0.43143	-0.46278	0.999642	0.195684	4.58014	2.77791	3.0818	0	0	1	1	1	3	0.6
Cthe2579	255_G3366		C	pyruvate metabolism or fermentation	iron-containing alcohol dehydrogenase	acetaldehyde to alcohol	-0.90966	-1.1868	-1.25771	-0.98793	-1.3743	-0.95252	-0.27714	-0.34805	-0.07827	-0.46465	-0.04286	1.2004	1.67588	0.22763	2.57494	0.114128	0	0	0	1	0	1	0.2
Cthe1029	187_G462	pta	C	pyruvate metabolism or fermentation	phosphate acetyltransferase	acetyl-CoA to acetyl-P	0.107708	0.117267	-0.36666	-0.4056	-0.51451	-0.181	0.009559	-0.47437	-0.51331	-0.62222	-0.28871	0.023225	2.64032	2.96798	3.93403	1.26667	0	1	1	1	0	3	0.6
Cthe1028	187_G463	ackA	C	pyruvate metabolism or fermentation	acetate kinase	acetyl-P to acetate	0.331464	0.103735	-0.02595	-0.31118	-0.46568	-0.01877	-0.22773	-0.35742	-0.64265	-0.79715	-0.35024	0.58983	1.10361	2.61992	3.60006	1.07193	0	0	1	1	0	2	0.4
Cthe1253	256_G3597		G	TCA cycle	phosphoenolpyruvate synthase	Gluconeogenesis?, pyruvate + ATP + H2O to PEP, AMP + P	-1.00181	-1.07043	-0.68943	0.109912	-0.18132	-0.06222	-0.06862	0.312371	1.11172	0.820489	0.939588	0.206886	1.53967	9.15272	6.24315	7.44726	0	0	1	1	1	3	0.6
Cthe1308	256_G3550		G	TCA cycle	pyruvate, phosphate dikinase	Gluconeogenesis?, pyruvate + ATP + P to PEP, AMP + di-P, non-rev	0.226504	-0.29226	-0.271	0.369177	-0.13654	0.0673	-0.51877	-0.4975	0.142673	-0.36304	-0.1592	2.21724	2.08329	0.366739	1.30843	0.421628	1	1	0	0	0	2	0.4
Cthe0551	250_G2827		I	pyruvate metabolism or fermentation	AMP-dependent synthetase and ligase	acetyl-CoA to acetate via acetyl-adenylate or reverse rxn?	0.933418	0.864702	0.900744	1.52277	1.01126	0.918801	-0.06872	-0.03267	0.589351	0.077837	-0.01462	0.183743	0.08009	3.388	0.212601	0.034238	0	0	1	0	0	1	0.2
Cthe3157	225_G1331		E	TCA cycle	pyruvate carboxyltransferase	pyruvate to oxaloacetate	0.331554	-0.63216	-0.72826	-0.45875	-0.60033	-0.128	-0.96371	-1.05982	-0.7903	-0.93188	-0.45956	5.74727	6.52682	4.35831	5.48977	1.96188	1	1	1	1	0	4	0.8
Cthe0509	163_G197		C	TCA cycle	sodium ion-translocating decarboxylase, beta subunit	oxaloacetate to pyruvate, non-rev	1.11279	0.956109	0.869153	0.765481	0.845293	0.97248	-0.15669	-0.24364	-0.34731	-0.2675	-0.14032	0.396028	0.709733	1.16957	0.807497	0.344545	0	0	0	0	0	0	0
Cthe0701	200_G673		C	TCA cycle	Conserved carboxylase region	oxaloacetate to pyruvate, non-rev	2.58041	2.16524	2.13611	1.71161	2.42019	2.33388	-0.41517	-0.44431	-0.8688	-0.16022	-0.24654											0
Cthe3158	225_G1332		C	TCA cycle	putative aconitate hydratase	citrate to isocitrate	2.17591	1.75027	1.34516	0.850905	0.983589	1.27163	-0.42565	-0.83075	-1.32501	-1.19232	-0.90428	3.09042	7.80196	13.1936	11.8392	8.65878	1	1	1	1	1	5	1
Cthe0285	256_G3770	idh1	C	TCA cycle	isocitrate dehydrogenase, NADP-dependent	isocitrate to oxoglutarate	1.83523	1.67875	1.83281	1.52791	1.76878	1.69405	-0.15648	-0.00242	-0.30732	-0.06645	-0.14118	0.607061	0.006291	1.5787	0.207144	0.52925	0	0	0	0	0	0	0
Cthe0864	204_G777		C	TCA cycle/pyruvate metabolism or fermentation	pyruvate ferredoxin/flavodoxin oxidoreductase	pyruvate to acetyl-CoA; KEGG oxoglutarate to Succinyl CoA??	1.00215	0.82299	0.832379	0.011404	0.490137	0.622727	-0.17916	-0.16977	-0.99075	-0.51201	-0.37942	0.457423	0.426704	5.2482	2.00365	1.288	0	0	1	0	0	1	0.2
Cthe0866	204_G775		C	TCA cycle/pyruvate metabolism or fermentation	pyruvate flavodoxin/ferredoxin oxidoreductase-like	pyruvate to acetyl-CoA; KEGG oxoglutarate to Succinyl CoA??	1.07738	0.759697	0.643944	0.789377	0.524344	0.668569	-0.31768	-0.43343	-0.288	-0.55303	-0.40881	1.88555	2.99242	1.63053	4.26905	2.74401	0	1	0	1	1	3	0.6
Cthe0865	204_G776		C	TCA cycle	3-methyl-2-oxobutanoate dehydrogenase (ferredoxin)	KEGG oxoglutarate to Succinyl CoA	1.85631	1.77154	1.43978	0.89932	1.06946	1.02877	-0.08477	-0.41653	-0.95699	-0.78685	-0.82754	0.239018	2.0651	6.79484	5.22119	5.59621	0	1	1	1	1	4	0.8
Cthe0867	204_G774		C	TCA cycle	4Fe-4S ferredoxin, iron-sulfur binding	KEGG oxoglutarate to Succinyl CoA	0.771017	0.977397	0.878684	0.878745	0.905196	0.856334	0.20638	0.107667	0.107728	0.134178	0.085317	0.51888	0.229878	0.230033	0.299995	0.174999	0	0	0	0	0	0	0
Cthe3090	226_G1376	ttdA_fumA_fumB	C	TCA cycle	hydro-lyases, Fe-S type, tartrate/fumarate subfamily, alpha subunit	fumarate to malate	-0.63958	-1.2893	-0.79134	-0.75589	-0.27863	-0.61609	-0.64972	-0.15176	-0.11631	0.360955	0.023493	3.24508	0.412943	0.295874	1.3588	0.049226	1	0	0	0	0	1	0.2
Cthe3120		por?	C	pyruvate metabolism or fermentation	pyruvate flavodoxin/ferredoxin oxidoreductase-like	pyruvate to acetyl-CoA
Cthe0505		fatr, pfl?	C	pyruvate metabolism or fermentation	formate acetyltransferase	Pyruvate to formate + acetyl-CoA
Cthe3027			C	TCA cycle	Citrate (Si)-synthase	oxaloacetate + acetyl-CoA to citrate
Cthe3091		ttdB_fumA_fumB	C	TCA cycle	hydro-lyases, Fe-S type, tartrate/fumarate subfamily, beta subunit	fumarate to malate
Cthe1955			K	Glycolysis?	RNA binding S1 (pyruvate kinase?)	PEP to pyruvate	-0.58457	-0.78311	-1.08491	-1.05597	-1.16678	-1.0347	-0.19854	-0.50034	-0.4714	-0.58221	-0.45012	0.924348	3.58826	3.28833	4.46459	3.07204	0	1	1	1	1	4	0.8
Cthe0506	163_G194		O	pyruvate metabolism or fermentation	pyruvate formate-lyase activating enzyme		1.82394	1.5253	2.00993	2.57229	2.78249	2.53316	-0.29864	0.185994	0.748354	0.958555	0.709222											0
Cthe0647	221_G1206		O	pyruvate metabolism or fermentation?	anaerobic ribonucleoside-triphosphate reductase activating protein	pyruvate formate-lyase activating enzyme?	0.986165	1.19669	0.777701	-0.05816	0.321983	0.499315	0.210522	-0.20846	-1.04433	-0.66418	-0.48685	0.623486	0.615278	6.22366	3.28437	2.07143	0	0	1	1	1	3	0.6
Cthe1167	234_G1745		O	pyruvate metabolism or fermentation?	Radical SAM	pyruvate formate-lyase activating enzyme?	0.28734	0.496674	0.179838	0.617559	0.127215	0.236433	0.209334	-0.1075	0.330218	-0.16013	-0.05091	1.26775	0.503192	2.48724	0.864411	0.199468	0	0	1	0	0	1	0.2
Cthe1578	254_G3327		O	pyruvate metabolism or fermentation?	Radical SAM	pyruvate formate-lyase activating enzyme?	-1.25806	-1.43947	-2.16446	-1.81391	-2.08988	-2.14909	-0.1814	-0.9064	-0.55584	-0.83182	-0.89102											0
**Based on information gathered from literature, BioEnergy Science Center Knowledge Base database (http://besckb.ornl.gov), KEGG: Kyoto Encyclopedia of Genes and Genomes database (http://www.genome.jp/kegg/) and C. thermocellum genome page (http://genome.ornl.gov/microbial/cthe/)
	Genes showing statistically significant difference in expression in at least one time-point comparison over the course of crystalline cellulose fermentation
	Data not available
	Up-regulated expression
	Down-regulated expression
