# Supplementary material for: Transcriptomic analysis of Clostridium thermocellum ATCC 27405 cellulose fermentation
Source: BMC Microbiol. 2011 Jun 14;11:134. doi: 10.1186/1471-2180-11-134 (PMC3130646; doi:10.1186/1471-2180-11-134)
Supplement: Additional file 6 — Expression of genes involved with energy generation and redox balance Microarray expression data for genes involved in maintaining the intracellular redox conditions and cellular energy production systems during Avicel® fermentation by Clostridium thermocellum ATCC 27405. [file 1471-2180-11-134-S6.XLS]

## Sheet: Additional file 6
						Log2 (Array Signal Intensity)						Log2 (Array Signal Intensity)
Finished Genome Loci	Draft Assembly Loci	Gene Name	COG	Putative Category**	ORF Annotation	Mean Phase 6h	Mean Phase 8h	Mean Phase 10h	Mean Phase 12h	Mean Phase 14h	Mean Phase 16h	Diff of Phase = (8h) - (6h)	Diff of Phase = (10h) - (6h)	Diff of Phase = (12h) - (6h)	Diff of Phase = (14h) - (6h)	Diff of Phase = (16h) - (6h)	-log10(p-value) for Diff of Phase = (8h) - (6h)	-log10(p-value) for Diff of Phase = (10h) - (6h)	-log10(p-value) for Diff of Phase = (12h) - (6h)	-log10(p-value) for Diff of Phase = (14h) - (6h)	-log10(p-value) for Diff of Phase = (16h) - (6h)	Sig Index for Diff of Phase = (8h) - (6h)	Sig Index for Diff of Phase = (10h) - (6h)	Sig Index for Diff of Phase = (12h) - (6h)	Sig Index for Diff of Phase = (14h) - (6h)	Sig Index for Diff of Phase = (16h) - (6h)	Sum Sig Index for Diffs	Avg Sig Index for Diffs
Cthe0335	218_G1122		R	Fe H2ase (NADH) H2 evolving	hydrogenase large subunit-like	0.306468	0.159509	0.106657	0.216182	0.150044	0.340208	-0.14696	-0.19981	-0.09029	-0.15642	0.03374	0.688412	1.05819	0.363351	0.750004	0.114167	0	0	0	0	0	0	0
Cthe0336	218_G1123		R	Fe H2ase (NADH) H2 evolving	DRTGG	0.258806	0.01124	0.576514	0.406283	0.601708	0.398823	-0.24757	0.317707	0.147477	0.342902	0.140017	0.832122	1.18642	0.41595	1.32548	0.389294	0	0	0	0	0	0	0
Cthe0337	218_G1124		S	Fe H2ase (NADH) H2 evolving	PHP-like	-0.03235	-0.1212	0.086106	0.212873	-0.14477	0.146116	-0.08885	0.118454	0.245221	-0.11243	0.178463	0.325238	0.468744	1.28068	0.438076	0.814197	0	0	0	0	0	0	0
Cthe0338	218_G1125	nuoE	C	Fe H2ase (NADH) H2 evolving	NADH-quinone oxidoreductase, E subunit	1.30443	1.21517	1.56317	1.59784	1.5071	1.74874	-0.08925	0.258746	0.293417	0.202669	0.444317	0.220793	0.87002	1.03961	0.621615	1.90697	0	0	0	0	0	0	0
Cthe0339	218_G1126		T	Fe H2ase (NADH) H2 evolving	ATP-binding region, ATPase-like	1.19336	1.2441	1.3314	1.14241	1.24743	1.67809	0.050738	0.138037	-0.05095	0.054066	0.484728	0.155081	0.527338	0.155812	0.166786	3.19702	0	0	0	0	1	1	0.2
Cthe0340	218_G1127		C	Fe H2ase (NADH) H2 evolving	ferredoxin	2.25743	2.39758	2.3396	2.01153	1.88115	1.74835	0.140151	0.082169	-0.2459	-0.37629	-0.50909	0.499938	0.255575	1.08282	2.02065	3.16565	0	0	0	1	1	2	0.4
Cthe0341	218_G1128		C	Fe H2ase (NADH) H2 evolving	NADH dehydrogenase (quinone)	1.95223	1.68751	1.9414	1.64748	1.18311	1.73682	-0.26472	-0.01082	-0.30475	-0.76912	-0.2154	0.94103	0.023316	1.15076	4.48622	0.706154	0	0	0	1	0	1	0.2
Cthe0342	218_G1129		R	Fe H2ase (NADH) H2 evolving	hydrogenases, Fe-only	1.8757	1.69055	1.66923	1.20344	1.25528	1.72169	-0.18515	-0.20647	-0.67226	-0.62042	-0.15401	0.771714	0.89859	5.02972	4.49231	0.600338	0	0	1	1	0	2	0.4
Cthe0343	218_G1131		R	Fe H2ase (NADH) H2 evolving	flavin reductase-like, FMN-binding	0.490712	0.411652	0.326326	0.125803	0.072819	0.365689	-0.07906	-0.16439	-0.36491	-0.41789	-0.12502	0.276427	0.711319	2.25138	2.75444	0.492852	0	0	1	1	0	2	0.4
Cthe0426	241_G2176		R	Fe H2ase (NAPH) uptake	putative Fe-S cluster	2.03258	1.5424	1.68185	1.54674	1.52591	2.01032	-0.49018	-0.35073	-0.48584	-0.50667	-0.02226	2.5739	1.56557	2.54006	2.70363	0.053064	1	0	1	1	0	3	0.6
Cthe0428	241_G2178		C	Fe H2ase (NAPH) uptake	NADH dehydrogenase (ubiquinone), 24 kDa subunit	2.00222	1.37345	1.50143	1.7753	1.61213	1.85696	-0.62877	-0.50079	-0.22692	-0.39009	-0.14526	2.76824	1.97313	0.635459	1.36453	0.355315	1	0	0	0	0	1	0.2
Cthe0429	241_G2179		C	Fe H2ase (NAPH) uptake	NADH dehydrogenase (quinone)	2.46461	2.41423	2.03271	1.79228	1.79952	2.02934	-0.05038	-0.4319	-0.67233	-0.66508	-0.43526	0.109329	1.71459	3.30685	3.2546	1.73442	0	0	1	1	0	2	0.4
Cthe0430	241_G2180		R	Fe H2ase (NAPH) uptake	hydrogenases, Fe-only	2.18873	1.79179	1.54494	0.989134	1.27896	1.73898	-0.39694	-0.64379	-1.19959	-0.90977	-0.44974	1.69815	3.47851	8.13962	5.6818	2.04406	0	1	1	1	1	4	0.8
Cthe2262	230_G1524		C	ATP synthase H+/Na+ pump	V-type ATPase, 116 kDa subunit	-0.26802	-0.84748	-0.7742	-0.63298	-0.80004	-0.71189	-0.57946	-0.50618	-0.36496	-0.53203	-0.44387	3.37262	2.76232	1.6986	2.97383	2.27208	1	1	0	1	1	4	0.8
Cthe2263	230_G1525			ATP synthase H+/Na+ pump	H+-transporting two-sector ATPase, C subunit	1.45889	1.12607	1.06979	0.360962	0.418885	-0.02845	-0.33282	-0.3891	-1.09792	-1.04	-1.48733											0
Cthe2264	230_G1526		C	ATP synthase H+/Na+ pump	H+-transporting two-sector ATPase, E subunit	0.421104	0.278009	-0.08825	0.208598	-0.12874	-0.31512	-0.1431	-0.50936	-0.21251	-0.54984	-0.73622	0.372492	2.18796	0.624285	2.45185	3.77113	0	1	0	1	1	3	0.6
Cthe2265	230_G1527		C	ATP synthase H+/Na+ pump	H+-transporting two-sector ATPase, C (AC39) subunit	1.04815	0.950038	0.751915	0.461242	0.455892	0.353566	-0.09811	-0.29624	-0.58691	-0.59226	-0.69459	0.34511	1.56624	4.29349	4.34951	5.4385	0	0	1	1	1	3	0.6
Cthe2266	230_G1528		C	ATP synthase H+/Na+ pump	Vacuolar H+-transporting two-sector ATPase, F subunit	0.475159	0.207555	0.034575	0.1047	0.052741	0.084225	-0.2676	-0.44058	-0.37046	-0.42242	-0.39093	1.39774	2.9271	2.26226	2.75	2.45092	0	1	1	1	1	4	0.8
Cthe2267	230_G1529		C	ATP synthase H+/Na+ pump	Sodium-transporting two-sector ATPase	0.808496	0.226454	-0.07293	-0.25974	-0.13009	-0.0595	-0.58204	-0.88142	-1.06823	-0.93859	-0.868	3.88885	6.89781	8.77151	7.47674	6.76136	1	1	1	1	1	5	1
Cthe2268	230_G1530		C	ATP synthase H+/Na+ pump	Sodium-transporting two-sector ATPase	2.19436	1.85924	1.75162	1.12934	1.19887	1.20863	-0.33512	-0.44275	-1.06502	-0.99549	-0.98574	1.71732	2.59836	8.7341	8.04338	7.94573	0	1	1	1	1	4	0.8
Cthe2269	230_G1531	vatpD	C	ATP synthase H+/Na+ pump	V-type ATPase, D subunit	0.89029	0.44679	0.396363	1.0542	1.34485	1.42714	-0.4435	-0.49393	0.163909	0.454559	0.536847	0.911606	1.06236	0.249418	0.943883	1.19776	0	0	0	0	0	0	0
Cthe2430	249_G2754	rnfC	C	Na+ pump	electron transport complex, RnfABCDGE type, C subunit	2.33717	1.66007	1.91704	1.1219	1.59446	1.20894	-0.6771	-0.42013	-1.21528	-0.74271	-1.12823	4.05867	2.00678	8.84843	4.63154	8.08361	1	1	1	1	1	5	1
Cthe2432	249_G2756	rnfG	C	Na+ pump	electron transport complex, RnfABCDGE type, G subunit	1.84846	1.11637	1.26632	0.956358	0.784571	0.997581	-0.73208	-0.58214	-0.8921	-1.06389	-0.85088	4.0298	2.88094	5.32804	6.75072	4.98933	1	1	1	1	1	5	1
Cthe2435	215_G1040	rnfB	C	Na+ pump	electron transport complex, RnfABCDGE type, B subunit	1.92429	1.71106	1.38844	0.38219	0.442246	0.546687	-0.21323	-0.53585	-1.5421	-1.48205	-1.37761											0
Cthe2602	255_G3390	atpa	C	ATP synthase complex	ATP synthase F0, A subunit	1.6806	1.63742	1.52347	1.47735	1.16539	1.20956	-0.04318	-0.15714	-0.20325	-0.51522	-0.47104	0.131119	0.638081	0.910612	3.56332	3.12393	0	0	0	1	1	2	0.4
Cthe2604	255_G3392	atpB	C	ATP synthase complex	ATP synthase F0, B subunit	0.849821	0.801037	0.442589	0.59531	0.13076	0.526069	-0.04878	-0.40723	-0.25451	-0.71906	-0.32375	0.173048	3.01655	1.50173	6.72152	2.14516	0	1	0	1	1	3	0.6
Cthe2605	255_G3393	atpD	C	ATP synthase complex	ATP synthase F1, delta subunit	1.09143	1.35287	0.914753	0.987608	0.674975	0.791579	0.261446	-0.17668	-0.10382	-0.41645	-0.29985	1.42756	0.814423	0.400778	2.84739	1.74723	0	0	0	1	0	1	0.2
Cthe2606	255_G3394	atpA	C	ATP synthase complex	ATP synthase F1, alpha subunit	1.18683	0.957694	0.675952	1.19067	0.379467	0.501472	-0.22914	-0.51088	0.003835	-0.80736	-0.68536	1.06407	3.46707	0.010256	6.57924	5.2741	0	1	0	1	1	3	0.6
Cthe2607	255_G3395	atpC	C	ATP synthase complex	ATP synthase F1, gamma subunit	0.4828	0.641316	0.313582	0.307066	0.10186	0.30509	0.158515	-0.16922	-0.17573	-0.38094	-0.17771	0.511693	0.55791	0.586775	1.75957	0.595637	0	0	0	0	0	0	0
Cthe2608	255_G3396	atpD	C	ATP synthase complex	ATP synthase F1, beta subunit	0.082375	-0.71041	-0.66334	-0.4764	-0.94402	-0.51828	-0.79279	-0.74572	-0.55878	-1.02639	-0.60065	5.40492	4.96504	3.27797	7.60209	3.64381	1	1	1	1	1	5	1
Cthe2609	255_G3397	atpE	C	ATP synthase complex	ATP synthase F1, epsilon subunit	0.943158	0.63574	0.516685	0.202204	0.282205	0.518823	-0.30742	-0.42647	-0.74095	-0.66095	-0.42433	0.824696	1.31615	2.98229	2.51719	1.30654	0	0	1	1	0	2	0.4
Cthe3003	223_G1275		R	Fe H2ase (NADPH)	hydrogenases, Fe-only	1.49586	1.32159	1.10646	0.471723	0.27219	0.658089	-0.17427	-0.3894	-1.02414	-1.22367	-0.83777	0.841674	2.72394	10.0627	12.2133	7.92135	0	1	1	1	1	4	0.8
Cthe3004	223_G1274		E, R	Fe H2ase (NADPH)	ferredoxin	1.85213	1.7017	1.41623	1.38719	1.47229	1.41426	-0.15043	-0.4359	-0.46495	-0.37985	-0.43787											0
Cthe3013	223_G1267		O	ech H2ase H+/Na+ pump	hydrogenase expression/formation protein HypE	0.001111	-0.26218	-0.31617	-0.37105	-0.3574	-0.23555	-0.26329	-0.31728	-0.37216	-0.35851	-0.23667	1.31004	1.7233	2.18432	2.06619	1.12258	0	0	1	1	0	2	0.4
Cthe3014	223_G1266		O	ech H2ase H+/Na+ pump	hydrogenase formation HypD protein	0.711585	1.26565	0.681048	1.44328	2.14953	1.97495	0.554066	-0.03054	0.731697	1.43794	1.26337	2.30761	0.060281	3.48284	8.6942	7.40679	1	0	1	1	1	4	0.8
Cthe3015	223_G1265	hypC_hupF	O	ech H2ase H+/Na+ pump	hydrogenase assembly chaperone hypC/hupF	0.140474	-0.29611	-0.62425	-1.03902	-1.48149	-1.33733	-0.43658	-0.76472	-1.17949	-1.62197	-1.4778	1.43008	3.28195	6.06141	9.07395	8.10725	0	1	1	1	1	4	0.8
Cthe3016	223_G1264	hypF	O	ech H2ase H+/Na+ pump	[NiFe] hydrogenase maturation protein HypF	0.086723	-0.33721	-0.65068	-0.75977	-0.78159	-0.88152	-0.42393	-0.73741	-0.8465	-0.86832	-0.96825	1.80851	4.09563	4.98128	5.161	5.98991	0	1	1	1	1	4	0.8
Cthe3017	223_G1263	hypB	K, O	ech H2ase H+/Na+ pump	hydrogenase accessory protein HypB	0.997079	0.760637	0.592255	-0.02386	-0.00296	-0.07403	-0.23644	-0.40482	-1.02094	-1.00003	-1.07111	0.723251	1.55924	5.98038	5.81566	6.37617	0	0	1	1	1	3	0.6
Cthe3018	223_G1262		R	ech H2ase H+/Na+ pump	hydrogenase expression/synthesis, HypA	0.494006	-0.09335	-0.22714	-0.69242	-0.65011	-0.59927	-0.58736	-0.72115	-1.18642	-1.14412	-1.09327	2.98523	4.03012	7.90878	7.55675	7.13147	1	1	1	1	1	5	1
Cthe3020	223_G1261		C	ech Ni-Fe H2ase (Fd)	NADH dehydrogenase (ubiquinone)	1.05623	0.677639	0.459937	-0.19589	-0.22004	-0.2343	-0.37859	-0.59629	-1.25212	-1.27628	-1.29053	1.05648	2.05595	6.00788	6.16375	6.25576	0	1	1	1	1	4	0.8
Cthe3021	223_G1260		C	ech Ni-Fe H2ase (Fd)	Ech hydrogenase, subunit EchD, putative	0.760831	0.649365	0.115727	-0.27857	-0.08706	-0.05362	-0.11147	-0.6451	-1.0394	-0.84789	-0.81445	0.281159	3.21523	6.30666	4.77119	4.50732	0	1	1	1	1	4	0.8
Cthe3022	223_G1259		C	ech Ni-Fe H2ase (Fd)	NADH ubiquinone oxidoreductase, 20 kDa subunit	0.231335	0.117144	-0.06953	-0.88652	-0.81328	-0.75653	-0.11419	-0.30087	-1.11785	-1.04462	-0.98787	0.256104	0.905687	6.0722	5.53943	5.12866	0	0	1	1	1	3	0.6
Cthe3023	223_G1258		C	ech Ni-Fe H2ase (Fd)	respiratory-chain NADH dehydrogenase, subunit 1	0.521939	0.607475	0.055081	-0.23217	-0.3352	-0.34755	0.085536	-0.46686	-0.75411	-0.85714	-0.86949	0.203751	1.97607	4.01149	4.81443	4.91202	0	0	1	1	1	3	0.6
Cthe3024	223_G1257		C, P	ech Ni-Fe H2ase (Fd)	NADH dehydrogenase (quinone)	-0.17015	0.01232	-0.32388	-0.44018	-0.62334	-0.40672	0.182469	-0.15373	-0.27003	-0.45319	-0.23657	0.600696	0.478762	1.03441	2.21069	0.857876	0	0	0	1	0	1	0.2
Cthe2603		atpC		ATP synthase complex	ATP synthase F0, C subunit
Cthe0427			K, T	Fe H2ase (NAPH) uptake	Stage II sporulation E
Cthe3019			C	ech Ni-Fe H2ase (Fd)	4Fe-4S ferredoxin, iron-sulfur binding
Cthe2431		rnfD	C	Na+ pump	electron transport complex, RnfABCDGE type, D subunit
Cthe2433		rnfE	C	Na+ pump	electron transport complex, RnfABCDGE type, E subunit
Cthe2434		rnfA	C	Na+ pump	electron transport complex, RnfABCDGE type, A subunit
**Based on information gathered from literature, BioEnergy Science Center Knowledge Base database (http://besckb.ornl.gov), KEGG: Kyoto Encyclopedia of Genes and Genomes database (http://www.genome.jp/kegg/) and C. thermocellum genome page (http://genome.ornl.gov/microbial/cthe/)
	Genes showing statistically significant difference in expression in at least one time-point comparison over the course of crystalline cellulose fermentation
	Data not available
	Up-regulated expression
	Down-regulated expression
