# Supplementary material for: Transcriptomic analysis of Clostridium thermocellum ATCC 27405 cellulose fermentation
Source: BMC Microbiol. 2011 Jun 14;11:134. doi: 10.1186/1471-2180-11-134 (PMC3130646; doi:10.1186/1471-2180-11-134)
Supplement: Additional file 7 — Expression of cellulosomal and non-cellulosomal CAZyme genes Microarray expression data for genes encoding cellulosomal and non-cellulosomal carbohydrate active enzymes during Avicel® fermentation by Clostridium thermocellum ATCC 27405. [file 1471-2180-11-134-S7.XLS]

## Sheet: Additional file 7
							Log2 (Array Signal Intensity)						Log2 (Array Signal Intensity)
Finished Genome Loci	Draft Assembly Loci	Gene Name	COG	GH Family, CBM/CBD	ORF annotation	Cellulosomal/ Non-Cellulosomal	Mean Phase 6h	Mean Phase 8h	Mean Phase 10h	Mean Phase 12h	Mean Phase 14h	Mean Phase 16h	Diff of Phase = (8h) - (6h)	Diff of Phase = (10h) - (6h)	Diff of Phase = (12h) - (6h)	Diff of Phase = (14h) - (6h)	Diff of Phase = (16h) - (6h)	-log10(p-value) for Diff of Phase = (8h) - (6h)	-log10(p-value) for Diff of Phase = (10h) - (6h)	-log10(p-value) for Diff of Phase = (12h) - (6h)	-log10(p-value) for Diff of Phase = (14h) - (6h)	-log10(p-value) for Diff of Phase = (16h) - (6h)	Sig Index for Diff of Phase = (8h) - (6h)	Sig Index for Diff of Phase = (10h) - (6h)	Sig Index for Diff of Phase = (12h) - (6h)	Sig Index for Diff of Phase = (14h) - (6h)	Sig Index for Diff of Phase = (16h) - (6h)	Sum Sig Index for Diffs	Avg Sig Index for Diffs
Cthe0452	238_G1939			1 type I cohesin	cellulosome anchoring protein, cohesin region	Cellulosomal-Cohesin	-0.77775	-0.59668	-0.68036	-0.56388	-1.10852	-0.78814	0.181077	0.097389	0.213869	-0.33077	-0.01039	0.852839	0.373491	1.07974	2.04673	0.030746	0	0	0	1	0	1	0.2
Cthe0735	208_G880			1 type II cohesin	cellulosome anchoring protein, cohesin region	Cellulosomal-Cohesin	-0.00271	0.26608	0.075438	0.131622	0.214753	0.160272	0.268794	0.078152	0.134336	0.217467	0.162986	1.52545	0.28733	0.573903	1.12038	0.746099	0	0	0	0	0	0	0
Cthe0736	208_G879		R	7 type II cohesins	cellulosome anchoring protein, cohesin region	Cellulosomal-Cohesin	-0.4068	-0.53488	-0.41427	-0.11809	-0.16194	-0.01051	-0.12807	-0.00747	0.288716	0.244868	0.396294											0
Cthe1307	256_G3553	SdbA		1 type II cohesin	cellulosome anchoring protein, cohesin region	Cellulosomal-Cohesin	-0.39442	-0.18574	0.077463	0.370257	-0.09993	0.126249	0.208682	0.471884	0.764678	0.29449	0.52067	0.61473	1.97239	4.02282	0.990632	2.28346	0	0	1	0	1	2	0.4
Cthe3078	226_G1368	OlpB	R	7 type II cohesins	cellulosome anchoring protein, cohesin region	Cellulosomal-Cohesin	2.20845	1.26522	2.02308	1.69314	1.34571	2.10661	-0.94324	-0.18537	-0.51531	-0.86274	-0.10185	7.75057	0.759116	3.37022	6.9173	0.345327	1	0	1	1	0	3	0.6
Cthe3079	226_G1369	Orf2p	R	2 type II cohesins	cellulosome anchoring protein, cohesin region	Cellulosomal-Cohesin	1.00245	1.23295	1.80091	1.8618	1.93426	2.09771	0.2305	0.79846	0.859352	0.931805	1.09525	0.960805	5.84536	6.44908	7.16626	8.76075	0	1	1	1	1	4	0.8
Cthe3080	226_G1370	OlpA		1 type I cohesin	cellulosome anchoring protein, cohesin region	Cellulosomal-Cohesin	1.67287	1.78864	2.7052	2.93381	2.38123	2.43325	0.115768	1.03233	1.26094	0.708362	0.760385											0
Cthe0015	236_G1872		G	GH43, GH54	alpha-L-arabinofuranosidase B	Cellulosomal-Dockerin	0.837327	0.712719	1.09639	0.539149	2.02259	2.01963	-0.12461	0.259059	-0.29818	1.18526	1.1823											0
Cthe0032	253_G3074		G	GH26	glycoside hydrolase, family 26	Cellulosomal-Dockerin	-0.55266	-0.52137	0.613786	0.932954	1.05875	0.765499	0.0313	1.16645	1.48562	1.61141	1.31816	0.071865	7.9874	10.6168	11.5989	9.25966	0	1	1	1	1	4	0.8
Cthe0043	253_G3100	CelN	O	GH9, CBM3c	glycoside hydrolase, family 9	Cellulosomal-Dockerin	0.808937	0.987789	1.26754	1.53987	1.63248	1.23875	0.178852	0.458601	0.730932	0.823543	0.429817	0.539271	2.0553	4.08765	4.8435	1.86648	0	1	1	1	0	3	0.6
Cthe0044	253_G3069	CseP	M	Structural Component	cellulosome enzyme, dockerin type I	Cellulosomal-Dockerin	-1.0015	-0.73139	-0.32064	-1.2563	-0.98329	-1.00216	0.270115	0.680866	-0.2548	0.018217	-0.00066											0
Cthe0109						Cellulosomal-Dockerin
Cthe0190	256_G3709		O	Serpin	proteinase inhibitor I4, serpin	Cellulosomal-Dockerin	0.357871	0.197592	0.13284	0.392229	0.438718	1.00483	-0.16028	-0.22503	0.034358	0.080847	0.646954	0.413109	0.645967	0.069566	0.179829	2.97653	0	0	0	0	1	1	0.2
Cthe0191	256_G3710		O	Serpin	proteinase inhibitor I4, serpin	Cellulosomal-Dockerin	-0.97125	-0.78343	0.030123	0.52239	0.157335	0.864899	0.187822	1.00137	1.49364	1.12858	1.83615											0
Cthe0211	256_G3729	LicB	G	GH16	glycoside hydrolase, family 16	Cellulosomal-Dockerin	-0.3319	0.047659	-0.1259	-0.52267	0.239833	-0.06233	0.379559	0.205995	-0.19077	0.571733	0.26957	1.76168	0.73244	0.659417	3.2366	1.06881	0	0	0	1	0	1	0.2
Cthe0239	214_G1002				cellulosome enzyme, dockerin type I	Cellulosomal-Dockerin	0.692091	-0.58179	0.118577	-0.53648	-0.66391	-0.59976	-1.27388	-0.57351	-1.22857	-1.356	-1.29185	6.56611	2.0887	6.25881	7.12192	6.68787	1	1	1	1	1	5	1
Cthe0246	214_G1006			PL11, CBM6	Carbohydrate binding family 6	Cellulosomal-Dockerin	-0.67778	-0.25108	0.834443	1.17524	1.37469	0.761817	0.426703	1.51223	1.85302	2.05247	1.4396	1.86271	10.559	13.0911	14.4628	9.98922	0	1	1	1	1	4	0.8
Cthe0258	256_G3747		D, Z		cellulosome enzyme, dockerin type I	Cellulosomal-Dockerin	-0.00343	-0.49314	-0.20579	-0.14243	-0.44226	-0.25302	-0.48971	-0.20236	-0.139	-0.43883	-0.24959	2.44283	0.681303	0.414673	2.07471	0.911455	1	0	0	1	0	2	0.4
Cthe0269	256_G3757	CelA	G	GH8	glycoside hydrolase, family 8	Cellulosomal-Dockerin	2.09483	1.99568	2.13417	2.13049	2.45371	2.46353	-0.09916	0.039335	0.035656	0.358879	0.368698	0.220287	0.077825	0.070027	1.19042	1.23789	0	0	0	0	0	0	0
Cthe0270	256_G3758	ChiA	G	GH18	glycoside hydrolase, family 18	Cellulosomal-Dockerin	-1.37764	-1.63904	-1.17372	-0.37192	-0.45679	-0.39685	-0.2614	0.203918	1.00572	0.92085	0.980789											0
Cthe0274	256_G3633	CelP		GH9	glycoside hydrolase, family 9	Cellulosomal-Dockerin	-0.57405	-0.67479	-0.55118	-0.35448	-0.96954	-1.59977	-0.10074	0.022873	0.219577	-0.39548	-1.02571	0.136537	0.028004	0.343337	0.743475	2.97586	0	0	0	0	1	1	0.2
Cthe0405	241_G2160	CelL	G	GH5	glycoside hydrolase, family 5	Cellulosomal-Dockerin	0.247453	0.331589	0.360825	0.370967	0.755349	0.728222	0.084136	0.113372	0.123514	0.507895	0.480769	0.167594	0.237703	0.263498	1.78792	1.64839	0	0	0	0	0	0	0
Cthe0412		CelK		GH9, CBM4		Cellulosomal-Dockerin
Cthe0413	241_G2166	CbhA		GH9, CBM4, CBD3b	glycoside hydrolase, family 9	Cellulosomal-Dockerin	1.08187	0.994328	1.82591	1.94059	1.92801	1.66782	-0.08754	0.74405	0.858727	0.846142	0.585959	0.142156	2.39987	2.96915	2.90498	1.68268	0	1	1	1	0	3	0.6
Cthe0433	241_G2181			GH9, CBM3c	glycoside hydrolase, family 9	Cellulosomal-Dockerin	1.28344	1.47199	1.80125	1.49662	1.47324	1.3292	0.188558	0.51781	0.213183	0.189806	0.045764	0.75433	3.28817	0.895123	0.761233	0.130847	0	1	0	0	0	1	0.2
Cthe0435	241_G2183				cellulosome enzyme, dockerin type I	Cellulosomal-Dockerin	-0.13511	0.066565	0.592245	0.466804	0.387631	0.122718	0.201672	0.727352	0.601911	0.522738	0.257825	0.65906	4.23398	3.21497	2.60918	0.926363	0	1	1	1	0	3	0.6
Cthe0438	241_G2186				cellulosome enzyme, dockerin type I	Cellulosomal-Dockerin	-0.8532	-0.71455	-0.96737	-0.89773	-0.62158	-0.81971	0.138653	-0.11417	-0.04453	0.231623	0.033495	0.342657	0.269763	0.091791	0.669185	0.067489	0	0	0	0	0	0	0
Cthe0536	250_G2770	CelB	G	GH5	glycoside hydrolase, family 5	Cellulosomal-Dockerin	1.6669	1.97614	2.22803	2.28604	2.41234	1.98876	0.309238	0.56113	0.619138	0.745445	0.321865	1.09411	2.63213	3.04531	3.99497	1.15899	0	1	1	1	0	3	0.6
Cthe0543	250_G2777	CelF	O	GH9, CBM3c	glycoside hydrolase, family 9	Cellulosomal-Dockerin	1.28889	1.24697	1.62169	1.80956	1.65931	1.36059	-0.04191	0.332801	0.520673	0.370423	0.071705	0.143434	2.194	4.23888	2.57321	0.26885	0	1	1	1	0	3	0.6
Cthe0578	250_G2821	CelR		GH9, CBM3c	glycoside hydrolase, family 9	Cellulosomal-Dockerin	0.590378	0.356761	0.593154	0.597799	-0.03923	0.550347	-0.23362	0.002776	0.007421	-0.62961	-0.04003	1.2712	0.008219	0.022315	5.41423	0.133766	0	0	0	1	0	1	0.2
Cthe0624	247_G2568	CelJ	R	GH9, GH44, Unk, CBM30	glycoside hydrolase, family 9-like Ig-like	Cellulosomal-Dockerin	-0.27561	-0.14026	0.079547	0.304876	-0.08917	0.138455	0.135346	0.355154	0.580484	0.186434	0.414063	0.501064	1.95794	4.044	0.771703	2.46043	0	0	1	0	1	2	0.4
Cthe0625	247_G2570	CelQ	O	GH9, CBM3c	glycoside hydrolase, family 9	Cellulosomal-Dockerin	-0.31846	-0.65312	-0.49833	-0.55568	-0.5116	0.132765	-0.33466	-0.17987	-0.23722	-0.19314	0.451224	1.31793	0.553576	0.806659	0.608845	2.04862	0	0	0	0	1	1	0.2
Cthe0640	221_G1199		M		cellulosome enzyme, dockerin type I	Cellulosomal-Dockerin	-0.34996	-0.13102	-0.52147	-0.16881	-0.1229	-0.02422	0.21894	-0.17151	0.181148	0.227059	0.325741	0.972602	0.692077	0.746036	1.02434	1.73316	0	0	0	0	0	0	0
Cthe0660				GH81		Cellulosomal-Dockerin
Cthe0661	232_G1623		G	GH43, CBM13	Ricin B lectin	Cellulosomal-Dockerin	-0.89425	-0.9376	-0.71206	-0.62941	-0.37661	-0.47155	-0.04335	0.182194	0.264848	0.517645	0.422704	0.108984	0.619585	1.04204	2.79425	2.06706	0	0	0	1	1	2	0.4
Cthe0729	208_G895		S		cellulosome enzyme, dockerin type I	Cellulosomal-Dockerin	-0.1183	-0.23272	0.109609	1.10099	0.876777	0.528102	-0.11441	0.227913	1.21929	0.99508	0.646406	0.301547	0.73947	8.05653	6.20246	3.37542	0	0	1	1	1	3	0.6
Cthe0745	205_G785	CelW	O	GH9, CBM3c	glycoside hydrolase, family 9	Cellulosomal-Dockerin	0.345706	0.234524	0.550289	1.06255	0.712531	1.05989	-0.11118	0.204583	0.716843	0.366825	0.714186	0.305678	0.673429	4.15556	1.5455	4.13345	0	0	1	0	1	2	0.4
Cthe0797	242_G2235	CelE	G	GH5, CE2	glycoside hydrolase, family 5	Cellulosomal-Dockerin	0.629606	-0.04517	0.443905	0.621725	0.428929	-0.10638	-0.67478	-0.1857	-0.00788	-0.20068	-0.73598											0
Cthe0798	242_G2234		E	CE3	lipolytic enzyme, G-D-S-L	Cellulosomal-Dockerin	-0.48651	-0.5969	-0.4237	-0.14095	-0.52199	-0.24687	-0.11039	0.062812	0.345554	-0.03548	0.23964	0.456444	0.226816	2.28878	0.117756	1.33202	0	0	1	0	0	1	0.2
Cthe0821				GH5		Cellulosomal-Dockerin
Cthe0825	242_G2210	CelD		GH9	glycoside hydrolase, family 9	Cellulosomal-Dockerin	0.402358	0.293647	0.781087	0.898044	0.618709	0.709277	-0.10871	0.37873	0.495686	0.216351	0.30692	0.322393	1.78505	2.66376	0.795935	1.31011	0	0	1	0	0	1	0.2
Cthe0912	222_G1224	XynY	G	GH10, CE1, CBM22	glycoside hydrolase, family 10	Cellulosomal-Dockerin	-1.27729	-1.37159	-0.58018	0.166046	-0.62693	-1.00753	-0.0943	0.697117	1.44334	0.650362	0.269759	0.210662	3.23401	8.71151	2.91898	0.807894	0	1	1	1	0	3	0.6
Cthe0918	182_G399				cellulosome enzyme, dockerin type I	Cellulosomal-Dockerin	-0.0191	0.554433	0.584119	-0.48675	-0.14995	-0.30337	0.573537	0.603223	-0.46764	-0.13084	-0.28426	2.36711	2.55173	1.74743	0.306865	0.850745	1	1	0	0	0	2	0.4
Cthe1271	256_G3790		G	GH43, CBM6	Carbohydrate binding family 6	Cellulosomal-Dockerin	-1.42169	-1.5988	-1.11532	-1.14687	-1.07712	-1.39249	-0.1771	0.306372	0.274826	0.34457	0.029199											0
Cthe1398	228_G1463	XghA	R	GH74	cellulosome enzyme, dockerin type I	Cellulosomal-Dockerin	0.990101	1.02834	1.47929	1.79099	1.90671	0.810572	0.03824	0.489186	0.800894	0.916612	-0.17953	0.086009	2.24477	4.62196	5.57691	0.538164	0	1	1	1	0	3	0.6
Cthe1400	228_G1461		G	GH53	glycosyl hydrolase 53	Cellulosomal-Dockerin	-1.11404	-1.12913	-1.08744	-0.31162	0.012396	-0.56937	-0.01509	0.0266	0.802426	1.12644	0.544675											0
Cthe1472	199_G662	CelH	G	GH5, GH26, CBM11	Carbohydrate binding family 11	Cellulosomal-Dockerin	-0.67722	-0.73288	-0.6163	0.064357	0.662646	0.546642	-0.05565	0.060928	0.74158	1.33987	1.22387	0.118214	0.130814	3.65761	8.17535	7.29768	0	0	1	1	1	3	0.6
Cthe1806	245_G2419		M	Dockerin Type II	cellulosome enzyme, dockerin type I	Cellulosomal-Dockerin	-0.64815	-0.40132	-0.10915	0.016584	-0.65214	-0.03506	0.246826	0.538997	0.66473	-0.00399	0.613091	0.943807	2.97043	4.03651	0.009106	3.58969	0	1	1	0	1	3	0.6
Cthe1838	245_G2387	XynC	G	GH10, CBM22	glycoside hydrolase, family 10	Cellulosomal-Dockerin	1.49156	1.40333	1.67527	1.63039	1.70673	1.42003	-0.08823	0.183712	0.138828	0.215171	-0.07153	0.234586	0.592477	0.410514	0.734421	0.183271	0	0	0	0	0	0	0
Cthe1890	240_G2099				cellulosome enzyme, dockerin type I	Cellulosomal-Dockerin	-1.61494	-1.0512	-1.6284	-1.46716	-1.17341	-1.68756	0.563739	-0.01346	0.147775	0.441526	-0.07263											0
Cthe1963	229_G1505	XynZ	G	GH10, CE1, CBM6	glycoside hydrolase, family 10	Cellulosomal-Dockerin	0.344286	-0.04761	-0.12599	-0.07961	-0.06313	0.054519	-0.3919	-0.47028	-0.4239	-0.40741	-0.28977	2.05613	2.69699	2.31098	2.17844	1.31673	1	1	1	1	0	4	0.8
Cthe2038	248_G2655		M	GH28	cellulosome enzyme, dockerin type I	Cellulosomal-Dockerin	-0.54173	-0.08907	-0.25795	0.099974	0.665627	0.501092	0.452654	0.283783	0.641703	1.20736	1.04282											0
Cthe2089	248_G2605	CelS		GH48	glycoside hydrolase, family 48	Cellulosomal-Dockerin	2.40127	2.30246	2.68502	2.34598	2.75199	3.09963	-0.09881	0.283749	-0.05529	0.350717	0.698357											0
Cthe2137	193_G550			GH39, CBM6	cellulosome enzyme, dockerin type I	Cellulosomal-Dockerin	-1.15123	-1.32797	-1.71551	-1.01764	-0.91808	-1.36319	-0.17673	-0.56427	0.133593	0.233151	-0.21196											0
Cthe2138	193_G551		R	GH43, GH54	glycoside hydrolase, family 43	Cellulosomal-Dockerin	-1.20393	-1.16638	-0.77771	-1.19964	-0.71344	-1.27388	0.037553	0.426219	0.004287	0.490495	-0.06995											0
Cthe2139	193_G552		M	GH30, GH43, GH54	alpha-L-arabinofuranosidase B	Cellulosomal-Dockerin	-0.95389	-0.75903	-1.35418	-1.12139	-0.72629	-1.09177	0.194861	-0.40029	-0.16751	0.227603	-0.13789	0.538757	1.47862	0.442038	0.663649	0.345179	0	0	0	0	0	0	0
Cthe2147	180_G386	CelO	G	GH5, CBM3	glycoside hydrolase, family 5	Cellulosomal-Dockerin	-0.54554	-0.83928	-0.43186	0.040124	-0.58041	-0.48702	-0.29373	0.113679	0.585668	-0.03487	0.058526											0
Cthe2179	251_G2861		G	PL1, PL9, CBM6	Pectate lyase/Amb allergen	Cellulosomal-Dockerin	-1.22819	-0.89428	-1.21717	-1.70064	-1.26778	-1.95539	0.333906	0.011017	-0.47245	-0.0396	-0.7272											0
Cthe2193	211_G957		R	GH5, CBM6	Carbohydrate binding family 6	Cellulosomal-Dockerin	1.191	1.24287	1.11732	1.01587	1.14419	0.910245	0.051872	-0.07367	-0.17513	-0.04681	-0.28075	0.184299	0.279705	0.868039	0.163691	1.71792	0	0	0	0	0	0	0
Cthe2194	211_G956		P	CE1, CBM6	Carbohydrate binding family 6	Cellulosomal-Dockerin	-0.04926	-0.24019	-0.59112	-0.13139	-0.02912	-0.28963	-0.19093	-0.54186	-0.08212	0.020143	-0.24037	0.237794	0.921835	0.091103	0.020838	0.314592	0	0	0	0	0	0	0
Cthe2195	211_G955			CBM6	Carbohydrate binding family 6	Cellulosomal-Dockerin	-0.36534	-0.54433	-0.55502	-0.32033	-0.68652	-0.58666	-0.17899	-0.18968	0.045016	-0.32117	-0.22132	0.653225	0.707012	0.121053	1.49703	0.875748	0	0	0	0	0	0	0
Cthe2196	211_G954		G	GH43, CBM6	Carbohydrate binding family 6	Cellulosomal-Dockerin	-1.14891	-0.76331	-1.09347	-0.72025	-0.54238	-1.12991	0.385606	0.055441	0.428664	0.606538	0.019005											0
Cthe2197	211_G953		G	GH2, CBM6	Carbohydrate binding family 6	Cellulosomal-Dockerin	-0.57219	-0.88944	-0.52598	-0.47159	-0.47943	-0.58694	-0.31726	0.046207	0.100594	0.092756	-0.01476	1.21266	0.107626	0.263745	0.239226	0.031959	0	0	0	0	0	0	0
Cthe2271	230_G1559				cellulosome enzyme, dockerin type I	Cellulosomal-Dockerin	-0.11142	-0.07512	-0.16603	-0.30766	-0.22368	-0.35419	0.036303	-0.05461	-0.19624	-0.11226	-0.24277	0.097488	0.153811	0.760801	0.364005	1.0259	0	0	0	0	0	0	0
Cthe2360	249_G2704	CelU		GH9, CBM3b,3c	glycoside hydrolase, family 9	Cellulosomal-Dockerin	0.21477	-0.48017	-0.33857	0.092456	-0.46351	0.032367	-0.69494	-0.55334	-0.12231	-0.67828	-0.1824											0
Cthe2549	255_G3356				cellulosome enzyme, dockerin type I	Cellulosomal-Dockerin	-0.16201	-0.2777	-0.14134	-0.16347	-0.177	-0.0367	-0.11569	0.020671	-0.00146	-0.01499	0.125307	0.55442	0.072882	0.004801	0.051792	0.616983	0	0	0	0	0	0	0
Cthe2590	255_G3376	XynD	G	GH10, CBM22	glycoside hydrolase, family 10	Cellulosomal-Dockerin	0.374328	-0.09898	0.178453	0.54002	0.19392	0.511738	-0.47331	-0.19587	0.165692	-0.18041	0.137411	2.8288	0.78199	0.622	0.698228	0.485115	1	0	0	0	0	1	0.2
Cthe2760	237_G1914	CelV		GH9, CBM3b,3c	glycoside hydrolase, family 9	Cellulosomal-Dockerin	-0.47705	-0.52826	-0.26559	-0.13185	-0.0591	0.222341	-0.05121	0.211466	0.345206	0.417957	0.699395	0.141603	0.834071	1.69174	2.2477	4.77259	0	0	0	1	1	2	0.4
Cthe2761	237_G1915		O	GH9, CBM3c	glycoside hydrolase, family 9	Cellulosomal-Dockerin	-0.63777	-0.20316	-0.47912	-0.57323	-0.59975	-0.32507	0.434611	0.158647	0.064544	0.038018	0.312695	1.03738	0.274302	0.097584	0.055223	0.655571	0	0	0	0	0	0	0
Cthe2811	244_G2304	ManA	G	GH26, CBM	glycoside hydrolase, family 26	Cellulosomal-Dockerin	0.406439	0.438811	0.675397	0.998532	1.66624	1.61957	0.032373	0.268958	0.592093	1.25981	1.21314	0.076148	1.0109	3.22838	8.98796	8.58993	0	0	1	1	1	3	0.6
Cthe2812	244_G2305	CelT		GH9	glycoside hydrolase, family 9	Cellulosomal-Dockerin	0.431188	0.554247	1.19262	1.13011	1.0193	1.15484	0.123058	0.761436	0.698921	0.588112	0.723651	0.326075	4.2221	3.73083	2.89515	3.92377	0	1	1	1	1	4	0.8
Cthe2872	235_G1813	CelG	G	GH5	glycoside hydrolase, family 5	Cellulosomal-Dockerin	1.41372	1.49837	1.62015	1.96676	2.42737	2.3295	0.084649	0.206426	0.553043	1.01365	0.915777	0.322403	1.06026	4.50371	9.87519	8.76573	0	0	1	1	1	3	0.6
Cthe2879				CE6		Cellulosomal-Dockerin
Cthe2949	220_G1189		G	PL10 (CE8), Unk	Pectinesterase	Cellulosomal-Dockerin	0.684403	0.386451	-0.41097	0.568976	0.206908	-0.34184	-0.29795	-1.09537	-0.11543	-0.4775	-1.02624	0.460258	2.93448	0.146281	0.870353	2.66408	0	1	0	0	1	2	0.4
Cthe2950	220_G1188		G	PL1, CBM6	Pectate lyase/Amb allergen	Cellulosomal-Dockerin	-0.44849	-0.36737	-0.34099	-0.59632	-0.34603	-0.72029	0.08112	0.107498	-0.14783	0.102456	-0.2718	0.289254	0.411374	0.625293	0.386944	1.47975	0	0	0	0	0	0	0
Cthe2972	246_G2454	XynA/U	G	GH11, CE4, CBM4	glycoside hydrolase, family 11	Cellulosomal-Dockerin	-0.76304	-0.95983	-0.00787	0.319204	0.612902	0.763108	-0.19679	0.755174	1.08225	1.37594	1.52615	0.551674	3.82594	6.32182	8.57775	9.69605	0	1	1	1	1	4	0.8
Cthe3012	223_G1283		M	GH30, CBM6	Carbohydrate binding family 6	Cellulosomal-Dockerin	0.16091	0.332964	0.463571	0.707224	1.10859	0.696218	0.172053	0.30266	0.546314	0.947675	0.535308											0
Cthe3132	243_G2277				cellulosome enzyme, dockerin type I	Cellulosomal-Dockerin	-0.53998	-0.34329	0.107754	0.817735	0.961976	0.949937	0.196689	0.647737	1.35772	1.50196	1.48992	0.982158	5.57296	13.4133	14.7817	14.6706	0	1	1	1	1	4	0.8
Cthe3136	243_G2248	CprA	O	Subtilisin-like serine protease	peptidase S8 and S53, subtilisin, kexin, sedolisin	Cellulosomal-Dockerin	-0.60636	-0.10002	-0.27445	-0.22623	-0.00259	-0.19835	0.506339	0.33191	0.380138	0.603772	0.408012	2.70494	1.4457	1.76604	3.50688	1.96168	1	0	0	1	0	2	0.4
Cthe3141	243_G2282		E	CE12, CBM6	lipolytic enzyme, G-D-S-L	Cellulosomal-Dockerin	-0.35419	-0.2283	-0.22399	-0.14307	-0.26111	-0.48691	0.125894	0.130203	0.211123	0.093076	-0.13272											0
Cthe3077	226_G1367	CipA		9 type I cohesins	cellulosome anchoring protein, cohesin region	Cellulosomal-Dockerin+Cohesin	2.49527	2.16401	2.61808	2.56324	2.57902	2.85824	-0.33126	0.122817	0.067975	0.083748	0.362973											0
Cthe0040	253_G3098	CelI	O	GH9, CBM3	Cellulase, Cellulose 1,4-beta-cellobiosidase	Non-Cellulosomal	-0.29486	-0.13434	-0.31562	-0.76843	-0.77365	-0.12503	0.160528	-0.02076	-0.47356	-0.47879	0.169835	0.607806	0.055558	2.89265	2.94003	0.655915	0	0	1	1	0	2	0.4
Cthe0059	253_G3116			CBM3	type 3a, cellulose-binding	Non-Cellulosomal	-0.29678	-0.44152	-0.15462	0.04879	0.179122	-0.27381	-0.14475	0.14216	0.345568	0.4759	0.02297	0.517978	0.505832	1.7666	2.84302	0.060775	0	0	0	1	0	1	0.2
Cthe0071	253_G3060			GH48,CBM3	Cellulose 1,4-beta-cellobiosidase	Non-Cellulosomal	-1.1816	-1.00765	-0.71384	-0.75484	-1.07818	-0.86245	0.173941	0.46776	0.426752	0.103415	0.319142											0
Cthe0212	256_G3644		G	GH1	Beta-glucosidase	Non-Cellulosomal	-1.14728	-0.40758	-0.92596	-1.42982	-1.09128	-0.85084	0.739704	0.221323	-0.28254	0.056004	0.29644											0
Cthe0267	256_G3756		R	CBM3	type 3a, cellulose-binding	Non-Cellulosomal	-1.46384	-1.19595	-1.10369	-0.92193	-1.23536	-1.06565	0.267891	0.360157	0.541915	0.228482	0.398198											0
Cthe0271	256_G3759		M	CBM3	type 3a, cellulose-binding	Non-Cellulosomal	1.25176	1.73223	1.63542	1.5153	1.487	1.23969	0.480463	0.383655	0.263531	0.235235	-0.01207	2.53317	1.81253	1.04731	0.891453	0.028325	1	0	0	0	0	1	0.2
Cthe0275	256_G3760		G	GH94	glycosyltransferase 36	Non-Cellulosomal	-0.14933	-0.75599	-0.88892	-0.38157	-1.01758	-0.31464	-0.60666	-0.73959	-0.23224	-0.86825	-0.16531	3.1804	4.24295	0.783454	5.31755	0.495295	1	1	0	1	0	3	0.6
Cthe0322	202_G709		G	GH3	glycoside hydrolase, family 3-like	Non-Cellulosomal	-1.04122	-1.59155	-1.19204	-1.46605	-1.22173	-1.50156	-0.55034	-0.15082	-0.42483	-0.18052	-0.46035	3.22874	0.505794	2.19902	0.64287	2.47822	1	0	1	0	1	3	0.6
Cthe0404	241_G2159		S	CBM3	type 3a, cellulose-binding	Non-Cellulosomal	-0.27679	-0.26118	-0.20119	0.367997	0.515689	0.3759	0.015611	0.075605	0.644791	0.792483	0.652694	0.041393	0.23585	4.56498	6.06974	4.64438	0	0	1	1	1	3	0.6
Cthe0557				CE4		Non-Cellulosomal
Cthe0795	242_G2236		G	GH13,CBM34	alpha amylase, catalytic region	Non-Cellulosomal	0.815119	1.13664	1.19604	1.48754	0.517959	0.004597	0.321516	0.380922	0.672421	-0.29716	-0.81052	0.946721	1.20696	2.79535	0.847364	3.67965	0	0	1	0	1	2	0.4
Cthe0884	222_G1254		M	GH23	Lytic transglycosylase, catalytic	Non-Cellulosomal	-0.46128	-0.52272	-0.71711	-0.45557	-0.54361	-0.56906	-0.06144	-0.25583	0.005707	-0.08233	-0.10778	0.143476	0.85763	0.011761	0.201	0.277265	0	0	0	0	0	0	0
Cthe1074	252_G3015		G	CE4	polysaccharide deacetylase	Non-Cellulosomal	-0.74773	-0.47435	-0.90176	-0.66717	-0.63421	-1.06792	0.273381	-0.15403	0.080553	0.113521	-0.3202	1.02211	0.467189	0.209672	0.317215	1.28363	0	0	0	0	0	0	0
Cthe1080	252_G2932			CBM25	carbohydrate binding family 25	Non-Cellulosomal	-1.31461	-1.26665	-1.18639	-1.04256	-1.16153	-0.78969	0.047958	0.128213	0.272048	0.153074	0.52492	0.130649	0.423181	1.18344	0.533164	3.12511	0	0	0	0	1	1	0.2
Cthe1221	251_G2893		G	GH94	glycosyltransferase 36	Non-Cellulosomal	0.748906	0.278621	0.079112	0.777129	0.442698	0.002176	-0.47028	-0.66979	0.028224	-0.30621	-0.74673	1.03743	1.73736	0.0372	0.573117	2.04182	0	0	0	0	1	1	0.2
Cthe1256	256_G3594		G	GH3	glycoside hydrolase, family 3-like	Non-Cellulosomal	-0.4844	0.398136	0.949052	1.37634	1.65493	1.47422	0.88254	1.43346	1.86075	2.13934	1.95863	4.33597	8.29047	11.2061	12.9657	11.8377	1	1	1	1	1	5	1
Cthe1257	256_G3593		E	CBM3,CBM4	Carbohydrate-binding, CenC-like	Non-Cellulosomal	0.45595	0.78697	1.12809	2.08578	2.03786	1.44283	0.33102	0.672142	1.62983	1.58191	0.986882	1.33248	3.7952	11.7887	11.4196	6.48007	0	1	1	1	1	4	0.8
Cthe1273				CBM42		Non-Cellulosomal
Cthe1428	224_G1324		G	GH1	glycoside hydrolase, family 1	Non-Cellulosomal	-0.64037	-0.49692	-0.53994	-0.07712	-0.55494	-0.45761	0.143451	0.100425	0.563246	0.085428	0.182762	0.569009	0.358576	4.08959	0.293355	0.791245	0	0	1	0	0	1	0.2
Cthe1777	167_G222		Q	CE9	amidohydrolase	Non-Cellulosomal	0.077236	-0.20142	-0.46162	-0.3668	-0.20804	-0.67799	-0.27865	-0.53885	-0.44404	-0.28528	-0.75523											0
Cthe1787	245_G2434		G	GH15	glycoside hydrolase 15-related	Non-Cellulosomal	1.07461	1.00753	1.29165	0.857183	1.35806	1.24039	-0.06707	0.21704	-0.21742	0.283455	0.165781	0.147103	0.624857	0.626344	0.903114	0.437898	0	0	0	0	0	0	0
Cthe1800	245_G2375		R	GH18, CBM50	Peptidoglycan-binding LysM	Non-Cellulosomal	0.348922	0.266829	0.083432	0.314836	-0.25279	-0.00727	-0.08209	-0.26549	-0.03409	-0.60172	-0.35619											0
Cthe1911	213_G987			CBM6	Carbohydrate binding family 6	Non-Cellulosomal	-0.91806	-0.96604	-0.92926	-1.00017	-0.58509	-0.79198	-0.04798	-0.0112	-0.08211	0.332969	0.126078											0
Cthe2119	217_G1100		G	GH10	glycoside hydrolase, family 10	Non-Cellulosomal	-1.5723	-1.59601	-1.26457	-0.82023	-1.19678	-0.55468	-0.0237	0.307734	0.752074	0.375522	1.01762	0.047141	1.00408	3.73571	1.33812	5.72421	0	0	1	0	1	2	0.4
Cthe2190	211_G959	nagA	G	CE9	N-acetylglucosamine-6-phosphate deacetylase	Non-Cellulosomal	-0.9732	-0.53797	-0.73798	-1.22761	-0.83829	-1.14611	0.435229	0.235216	-0.25441	0.134907	-0.17291	1.10697	0.475806	0.527393	0.237875	0.32176	0	0	0	0	0	0	0
Cthe2191	211_G950		G	GH13,CBM48	1,4-alpha-glucan branching enzyme	Non-Cellulosomal	-0.02213	-0.15314	0.233861	-0.08023	-0.07955	0.196731	-0.13101	0.255992	-0.0581	-0.05742	0.218863	0.509564	1.29204	0.186851	0.18431	1.03068	0	0	0	0	0	0	0
Cthe2506	231_G1593		M	CBM3	S-layer-like region	Non-Cellulosomal	-0.56896	-0.06261	0.360725	1.57803	2.54339	2.67241	0.50635	0.929686	2.14699	3.11235	3.24137											0
Cthe2548	255_G3355		G	GH51	Alpha-N-arabinofuranosidase	Non-Cellulosomal	-1.01885	-0.93673	-1.04731	-1.06321	-1.41497	-2.01675	0.082115	-0.02846	-0.04436	-0.39612	-0.9979											0
Cthe2744	237_G1930		M	GH23	Lytic transglycosylase, catalytic	Non-Cellulosomal	-1.22738	-1.15921	-0.83229	-0.71845	-1.34454	-0.71783	0.068175	0.395096	0.508936	-0.11715	0.509549											0
Cthe2807	244_G2299	CelC	G	GH5	glycoside hydrolase, family 5	Non-Cellulosomal	-0.30211	-0.20966	0.340949	1.01167	1.58073	1.14634	0.092456	0.643061	1.31378	1.88284	1.44845	0.200024	2.7687	7.52669	11.467	8.49475	0	1	1	1	1	4	0.8
Cthe2809	244_G2301	LicA	G	GH16, CBM4	glycoside hydrolase, family 16	Non-Cellulosomal	-0.2732	-0.26404	0.651331	1.39571	1.18416	0.428803	0.009158	0.924529	1.66891	1.45735	0.702001	0.019868	5.87812	11.9887	10.3474	3.99667	0	1	1	1	1	4	0.8
Cthe2895	235_G1800		R	GH18	glycoside hydrolase, family 18	Non-Cellulosomal	0.591622	0.575157	0.361347	0.493776	0.184052	0.027783	-0.01647	-0.23028	-0.09785	-0.40757	-0.56384	0.05184	1.27268	0.395227	2.96244	4.74259	0	0	0	1	1	2	0.4
Cthe2989	246_G2485		G	GH94	glycosyltransferase 36	Non-Cellulosomal	0.208824	0.061803	-0.27306	-0.41875	-0.35418	-0.16865	-0.14702	-0.48189	-0.62757	-0.56301	-0.37748	0.537027	2.94693	4.33123	3.70348	2.04969	0	1	1	1	1	4	0.8
Cthe3063	239_G2056		Q	CE7	Acetyl xylan esterase	Non-Cellulosomal	0.128354	-0.135	-0.16023	-0.59259	-0.52109	-0.6809	-0.26336	-0.28858	-0.72095	-0.64945	-0.80925	0.731207	0.830034	3.16594	2.71255	3.74952	0	0	1	1	1	3	0.6
Cthe3163	225_G1338			CBM25	Carbohydrate binding family 25	Non-Cellulosomal	0.847024	0.877319	1.07271	1.38937	1.03089	1.31437	0.030294	0.225682	0.542344	0.183871	0.467342	0.094886	1.15611	4.20247	0.863724	3.38589	0	0	1	0	1	2	0.4
**Based on information gathered from literature, CAZy Database (http://www.cazy.org); the Pfam database (http://pfam.sanger.ac.uk), the BioEnergy Science Center Knowledge Base database (http://besckb.ornl.gov), KEGG: Kyoto Encyclopedia of Genes and Genomes database (http://www.genome.jp/kegg/) and C. thermocellum genome page (http://genome.ornl.gov/microbial/cthe/)
	Genes showing statistically significant difference in expression in at least one time-point comparison over the course of crystalline cellulose fermentation
	Data not available
	Up-regulated expression
	Down-regulated expression
