# Supplementary material for: Transcriptomic analysis of Clostridium thermocellum ATCC 27405 cellulose fermentation
Source: BMC Microbiol. 2011 Jun 14;11:134. doi: 10.1186/1471-2180-11-134 (PMC3130646; doi:10.1186/1471-2180-11-134)
Supplement: Additional file 8 — Expression of genes involved in carbohydrate sensing and CAZyme regulation Microarray expression data for genes involved in extracellular carbohydrate-sensing and regulation of carbohydrate active enzymes during Avicel® fermentation by Clostridium thermocellum ATCC 27405. [file 1471-2180-11-134-S8.XLS]

## Sheet: Additional file 8
					Log2 (Array Signal Intensity)						Log2 (Array Signal Intensity)
Finished Genome Loci	Draft Assembly Loci	Gene Name**	COG	ORF annotation	Mean Phase 6h	Mean Phase 8h	Mean Phase 10h	Mean Phase 12h	Mean Phase 14h	Mean Phase 16h	Diff of Phase = (8h) - (6h)	Diff of Phase = (10h) - (6h)	Diff of Phase = (12h) - (6h)	Diff of Phase = (14h) - (6h)	Diff of Phase = (16h) - (6h)	-log10(p-value) for Diff of Phase = (8h) - (6h)	-log10(p-value) for Diff of Phase = (10h) - (6h)	-log10(p-value) for Diff of Phase = (12h) - (6h)	-log10(p-value) for Diff of Phase = (14h) - (6h)	-log10(p-value) for Diff of Phase = (16h) - (6h)	Sig Index for Diff of Phase = (8h) - (6h)	Sig Index for Diff of Phase = (10h) - (6h)	Sig Index for Diff of Phase = (12h) - (6h)	Sig Index for Diff of Phase = (14h) - (6h)	Sig Index for Diff of Phase = (16h) - (6h)	Sum Sig Index for Diffs	Avg Sig Index for Diffs
Cthe0058	253_G3115	sigI-1	K	RNA polymerase sigma factor	-0.02224	0.297288	0.43635	0.315855	0.63409	0.347634	0.31953	0.458593	0.338097	0.656332	0.369876	1.86817	3.19498	2.03179	5.34036	2.32256	0	1	1	1	1	4	0.8
Cthe0059	253_G3116	rsgI-1		type 3a, cellulose-binding	-0.29678	-0.44152	-0.15462	0.04879	0.179122	-0.27381	-0.14475	0.14216	0.345568	0.4759	0.02297	0.517978	0.505832	1.7666	2.84302	0.060775	0	0	0	1	0	1	0.2
Cthe0268	256_G3636	sigI-2	K	hypothetical protein	-0.32207	-0.37046	-0.46962	1.07127	1.96446	1.77744	-0.04839	-0.14755	1.39334	2.28654	2.09951	0.035834	0.118117	2.19532	4.54014	4.01835	0	0	1	1	1	3	0.6
Cthe0267	256_G3756	rsgI-2	R	type 3a, cellulose-binding	-1.46384	-1.19595	-1.10369	-0.92193	-1.23536	-1.06565	0.267891	0.360157	0.541915	0.228482	0.398198											0
Cthe0315	202_G721	sigI-3	K	sigma-70 region 2	-0.68092	-0.48738	-0.5131	-0.40049	-0.4362	-0.76096	0.193542	0.167822	0.28043	0.244721	-0.08004											0
Cthe0316	202_G722	rsgI-3		PA14	-1.02292	-1.95646	-1.15906	-1.47259	-1.95631	-1.28756	-0.93354	-0.13614	-0.44967	-0.93339	-0.26464											0
Cthe0403	241_G2158	sigI-4	K	sigma-70 region 2	-0.98149	-1.04797	-0.74839	-0.16936	-0.25428	0.252059	-0.06648	0.233097	0.812131	0.727204	1.23355	0.162444	0.78554	4.83331	4.13102	8.38841	0	0	1	1	1	3	0.6
Cthe0404	241_G2159	rsgI-4	S	type 3a, cellulose-binding	-0.27679	-0.26118	-0.20119	0.367997	0.515689	0.3759	0.015611	0.075605	0.644791	0.792483	0.652694	0.041393	0.23585	4.56498	6.06974	4.64438	0	0	1	1	1	3	0.6
Cthe1272	256_G3791	sigI-5	K	sigma-70 region 2	-1.46887	-1.329	-1.61326		-1.1879	-1.27393	0.139867	-0.14439		0.280973	0.194943											0
Cthe1273		rsgI-5	R	alpha-L-arabinofuranosidase B
Cthe2120	217_G1099	sigI-6	K	RNA polymerase sigma factor; RBL03700	0.778398	-0.13928	0.399175	1.14725	1.19133	1.01638	-0.91768	-0.37922	0.368856	0.412935	0.237982	3.36286	0.919459	0.884251	1.03767	0.487862	1	0	0	0	0	1	0.2
Cthe2119	217_G1100	rsgI-6	G	glycoside hydrolase, family 10	-1.5723	-1.59601	-1.26457	-0.82023	-1.19678	-0.55468	-0.0237	0.307734	0.752074	0.375522	1.01762	0.047141	1.00408	3.73571	1.33812	5.72421	0	0	1	0	1	2	0.4
Cthe2521	231_G1610	sigI-7	K	sigma-70 region 2	1.40406	1.11224	0.902031	0.016714	0.494028	1.14671	-0.29182	-0.50203	-1.38735	-0.91003	-0.25735	0.914541	2.01573	8.40377	4.81853	0.767235	0	1	1	1	0	3	0.6
Cthe2522	231_G1611	rsgI-7		Twin-arginine translocation pathway signal	0.056032	0.141634	0.093529	-0.19605	-0.30914	-0.18533	0.085601	0.037497	-0.25208	-0.36517	-0.24136	0.150097	0.060737	0.563917	0.93837	0.532303	0	0	0	0	0	0	0
Cthe2975	246_G2452	sigI-8	K	sigma-70 region 2	-1.13559	-0.77011	-1.21325	-0.77354	-1.02418	-1.19745	0.365489	-0.07766	0.362049	0.11141	-0.06186	1.25312	0.168959	1.23604	0.258455	0.130471	0	0	0	0	0	0	0
Cthe2974	246_G2453	rsgI-8	S	hypothetical protein	-0.96941	-0.54223	-0.80436	-1.21488	-0.8343	-1.12926	0.427178	0.16505	-0.24547	0.135103	-0.15985											0
Cthe0260	256_G3749	rsgI-9	O	peptidase S1 and S6, chymotrypsin/Hap	-1.26614	-0.77431	-1.09583	-1.26565	-1.22647	-1.66239	0.491828	0.170312	0.000492	0.039675	-0.39625											0
**Based on information gathered from Kahel-Raifer (2010) FEMS Microbiol Lett.
	Genes showing statistically significant difference in expression in at least one time-point comparison over the course of crystalline cellulose fermentation
	Data not available
	Up-regulated expression
	Down-regulated expression
